# Supplementary material for: catena-Poly[N,N,N′,N′-tetra­methyl­ethylendi­ammonium [[tetra­bromido­antimonate(III)]-μ-bromido] hemihydrate]
Source: Acta Crystallogr Sect E Struct Rep Online. 2013 Nov 6;69(Pt 12):m637–8. doi: 10.1107/S1600536813028894 (PMC3884981; doi:10.1107/S1600536813028894)
Supplement: Supplementary file 1 [file e-69-0m637-sup1.cif]

##############################################################################
#                                                                            #
# This CIF contains the data in a paper accepted for publication in          #
# Acta Crystallographica Section E. It conforms to the requirements of       #
# Notes for Authors for Acta Crystallographica Section E, and has been       #
# peer reviewed under the auspices of the IUCr Commission on Journals.       #
#                                                                            #
# Full details of the Crystallographic Information File format               #
# are given in the paper "The Crystallographic Information File (CIF):       #
# a New Standard Archive File for Crystallography" by S. R. Hall, F. H.      #
# Allen and I. D. Brown [Acta Cryst. (1991), A47, 655-685].                  #
#                                                                            #
# The current version of the core CIF dictionary is obtainable from          #
# ftp://ftp.iucr.org/pub/cif_core.dic.                                       #
#                                                                            #
# Software is freely available for graphical display of the structure(s)     #
# in this CIF. For information consult the CIF software page                 #
# http://www.iucr.org/resources/cif/software.                                #
#                                                                            #
# This file may be used for bona fide research purposes within the           #
# scientific community so long as proper attribution is given to the journal # 
# article from which it was obtained.                                        #
#                                                                            #
##############################################################################
data_I
_audit_creation_method     'WinGX routine CIF_UPDATE'
_audit_conform_dict_name     cif_core.dic
_audit_conform_dict_version     2.4
_journal_date_recd_electronic     2013-09-23
_journal_date_accepted     2013-10-21
_journal_name_full     'Acta Crystallographica, Section E'
_journal_year     2013
_journal_volume     69
_journal_issue     12
_journal_page_first     m637
_journal_page_last     m638
_journal_paper_category     QM
_journal_paper_doi     10.1107/S1600536813028894
_journal_coeditor_code     NC2318
_publ_contact_author_name     'Houda Kharrat'
_publ_contact_author_address
;
Laboratoire de Genie des Materiaux et Environnement
Ecole Nationale d'Ingenieurs de Sfax,
BP 1173,
Sfax
Tunisia
;
_publ_contact_author_email     'kharrat_houda@yahoo.fr'
_publ_contact_author_fax     '(00216) 74 66 93 30'
_publ_contact_author_phone     '(00216) 97 89 89 60'
_publ_section_title
;\
<i>catena</i>-Poly[<i>N</i>,<i>N</i>,<i>N</i>',<i>N</i>'-\
tetramethylethylendiammonium [[tetrabromidoantimonate(III)]-\m-bromido]
hemihydrate]
;
loop_
    _publ_author_name
    _publ_author_footnote
    _publ_author_address
    'Kharrat, Houda' .
;
Laboratoire de G\'enie des Mat\'eriaux et Environnement,
Ecole Nationale d'Ing\'enieurs de Sfax, Universit\'e de Sfax,
BP 1173, Sfax,
Tunisia
;
    'Kamoun, Slaheddine' .
;
Laboratoire de G\'enie des Mat\'eriaux et Environnement,
Ecole Nationale d'Ing\'enieurs de Sfax, Universit\'e de Sfax,
BP 1173, Sfax,
Tunisia
;
    'Michaud, Fran\,cois' .
;
Service commun d'analyse par diffraction des rayons X,
Universit\'e de Brest,
6 avenue Victor Le Gorgeu,
CS 93837,
F-29238 Brest Cedex 3,
France
;
_database_code_depnum_ccdc_archive     'CCDC 967628'
_chemical_name_systematic
;\
<i>catena</i>-Poly[<i>N</i>,<i>N</i>,<i>N</i>',<i>N</i>'-\
tetramethylethylendiammonium [[tetrabromidoantimonate(III)]-\m-bromido]
hemihydrate]
;
_chemical_formula_moiety     '2(C6 H18 N2 2+), Br10 Sb2 4-, H2 O'
_chemical_formula_sum     'C12 H38 Br10 N4 O Sb2'
_chemical_formula_iupac     '(C6 H18 N2) [Sb2 Br10], H2 O'
_chemical_formula_weight     1297.06
_symmetry_cell_setting     orthorhombic
_symmetry_space_group_name_H-M     'P b c a'
_symmetry_space_group_name_Hall     '-P 2ac 2ab'
loop_
    _symmetry_equiv_pos_as_xyz
    'x, y, z'
    '-x+1/2, -y, z+1/2'
    'x+1/2, -y+1/2, -z'
    '-x, y+1/2, -z+1/2'
    '-x, -y, -z'
    'x-1/2, y, -z-1/2'
    '-x-1/2, y-1/2, z'
    'x, -y-1/2, z-1/2'
_cell_length_a     18.0860(4)
_cell_length_b     19.1755(4)
_cell_length_c     19.4619(4)
_cell_angle_alpha     90
_cell_angle_beta     90
_cell_angle_gamma     90
_cell_volume     6749.5(2)
_cell_formula_units_Z     8
_cell_measurement_temperature     298(2)
_exptl_crystal_description     'Prismatic, axis [1 0 0]'
_exptl_crystal_colour     Yellow
_exptl_crystal_size_max     0.43
_exptl_crystal_size_mid     0.30
_exptl_crystal_size_min     0.19
_exptl_crystal_density_diffrn     2.553
_exptl_crystal_density_method     'not measured'
_exptl_crystal_F_000     4784
_exptl_absorpt_coefficient_mu     13.454
_exptl_absorpt_correction_type     multi-scan
_exptl_absorpt_process_details
;
(CrysAlis RED; Oxford Diffraction, 2009)
;
_exptl_absorpt_correction_T_min     0.011
_exptl_absorpt_correction_T_max     0.078
_exptl_special_details
;
Empirical absorption correction using spherical harmonics,
implemented in SCALE3 ABSPACK scaling algorithm.
CrysAlis RED (Oxford Diffraction, 2009)
;
_diffrn_ambient_temperature     298(2)
_diffrn_radiation_type     MoK\a
_diffrn_radiation_wavelength     0.71073
_diffrn_radiation_monochromator     graphite
_diffrn_measurement_device_type     'Oxford Diffraction Xcalibur Sapphire2'
_diffrn_measurement_device     'Kappa-geometry diffractometer'
_diffrn_measurement_method     '\w scans'
_diffrn_detector_area_resol_mean     8.3622
_diffrn_reflns_number     65748
_diffrn_reflns_av_R_equivalents     0.0963
_diffrn_reflns_theta_min     3.08
_diffrn_reflns_theta_max     31.61
_diffrn_reflns_theta_full     31.61
_diffrn_measured_fraction_theta_max     0.95
_diffrn_measured_fraction_theta_full     0.95
_diffrn_reflns_limit_h_min     -25
_diffrn_reflns_limit_h_max     26
_diffrn_reflns_limit_k_min     -28
_diffrn_reflns_limit_k_max     26
_diffrn_reflns_limit_l_min     -26
_diffrn_reflns_limit_l_max     28
_refine_special_details
;
Refinement of <i>F</i>^2^ against ALL reflections. The weighted <i>R</i>-factor
<i>wR</i> and goodness of fit <i>S</i> are based on <i>F</i>^2^, conventional
<i>R</i>-factors <i>R</i> are based on <i>F</i>, with <i>F</i> set to zero for
negative <i>F</i>^2^. The threshold expression of <i>F</i>^2^ >
\s(<i>F</i>^2^) is used only for calculating <i>R</i>-factors(gt) <i>etc</i>.
and is not relevant to the choice of reflections for refinement.
<i>R</i>-factors based on <i>F</i>^2^ are statistically about twice as large
as those based on <i>F</i>, and <i>R</i>- factors based on ALL data will be
even larger.
;
_reflns_number_total     10770
_reflns_number_gt     5721
_reflns_threshold_expression     I>2\s(I)
_refine_ls_structure_factor_coef     Fsqd
_refine_ls_matrix_type     full
_refine_ls_R_factor_all     0.1261
_refine_ls_R_factor_gt     0.0473
_refine_ls_wR_factor_gt     0.0748
_refine_ls_wR_factor_ref     0.089
_refine_ls_goodness_of_fit_ref     1.014
_refine_ls_restrained_S_all     1.014
_refine_ls_number_reflns     10770
_refine_ls_number_parameters     290
_refine_ls_number_restraints     15
_refine_ls_hydrogen_treatment     constr
_refine_ls_weighting_scheme     calc
_refine_ls_weighting_details
         'calc w=1/[\s^2^(Fo^2^)+(0.0330P)^2^+2.8328P] where P=(Fo^2^+2Fc^2^)/3'
_atom_sites_solution_hydrogens     geom
_atom_sites_solution_primary     direct
_atom_sites_solution_secondary     difmap
_refine_ls_shift/su_max     0.001
_refine_ls_shift/su_mean     0
_refine_diff_density_max     1.923
_refine_diff_density_min     -1.976
_refine_ls_extinction_method     none
loop_
    _atom_type_symbol
    _atom_type_description
    _atom_type_scat_dispersion_real
    _atom_type_scat_dispersion_imag
    _atom_type_scat_source
    C C 0.0033 0.0016 'International Tables Vol C Tables 4.2.6.8 and 6.1.1.4'
    H H 0 0 'International Tables Vol C Tables 4.2.6.8 and 6.1.1.4'
    N N 0.0061 0.0033 'International Tables Vol C Tables 4.2.6.8 and 6.1.1.4'
    Br Br -0.2901 2.4595 'International Tables Vol C Tables 4.2.6.8 and 6.1.1.4'
    Sb Sb -0.5866 1.5461 'International Tables Vol C Tables 4.2.6.8 and 6.1.1.4'
    O O 0.0106 0.006 'International Tables Vol C Tables 4.2.6.8 and 6.1.1.4'
_computing_data_collection     'CrysAlis CCD (Oxford Diffraction, 2009)'
_computing_cell_refinement     'CrysAlis RED (Oxford Diffraction, 2009)'
_computing_data_reduction     'CrysAlis RED (Oxford Diffraction, 2009)'
_computing_structure_solution     'SIR92 (Altomare <i>et al.</i>, 1993)'
_computing_structure_refinement     'SHELXL97 (Sheldrick, 2008)'
_computing_molecular_graphics
;
ORTEP-3 for Windows (Farrugia, 2012) and Mercury (Macrae <i>et al.</i>,
2008)
;
_computing_publication_material
;
WinGX (Farrugia, 2012) and publCIF (Westrip, 2010)
;
loop_
    _atom_site_type_symbol
    _atom_site_label
    _atom_site_fract_x
    _atom_site_fract_y
    _atom_site_fract_z
    _atom_site_U_iso_or_equiv
    _atom_site_adp_type
    _atom_site_calc_flag
    _atom_site_refinement_flags
    _atom_site_occupancy
    _atom_site_symmetry_multiplicity
    _atom_site_disorder_assembly
    _atom_site_disorder_group
    Sb Sb1 0.626802(19) 0.755771(18) 0.520272(17) 0.02825(9) Uani d . 1 1 . .
    Sb Sb2 0.351898(18) 0.442769(18) 0.734954(18) 0.02673(9) Uani d . 1 1 . .
    Br Br1 0.54458(4) 0.65129(3) 0.59658(3) 0.04546(16) Uani d . 1 1 . .
    Br Br2 0.70124(4) 0.85628(3) 0.45458(4) 0.05252(18) Uani d . 1 1 . .
    Br Br3 0.48610(3) 0.81097(4) 0.46063(3) 0.04992(18) Uani d . 1 1 . .
    Br Br4 0.75101(4) 0.70887(4) 0.57645(3) 0.0591(2) Uani d . 1 1 . .
    Br Br5 0.59238(4) 0.83959(4) 0.64163(4) 0.0646(2) Uani d . 1 1 . .
    Br Br6 0.64208(4) 0.66424(3) 0.41346(3) 0.04907(17) Uani d . 1 1 . .
    Br Br7 0.50362(3) 0.48013(3) 0.70652(3) 0.03898(15) Uani d . 1 1 . .
    Br Br8 0.21218(3) 0.41314(4) 0.76132(4) 0.0591(2) Uani d . 1 1 . .
    Br Br9 0.35219(3) 0.53266(3) 0.83085(3) 0.04420(16) Uani d . 1 1 . .
    Br Br10 0.31213(3) 0.53122(3) 0.64461(3) 0.04336(16) Uani d . 1 1 . .
    N N1 0.6426(2) 0.6779(3) 0.7410(2) 0.0377(12) Uani d . 1 1 C .
    H H1 0.6259 0.6911 0.6989 0.045 Uiso calc R 1 1 . .
    N N2 0.4676(3) 0.7303(3) 0.7326(3) 0.0423(12) Uani d . 1 1 . .
    H H2 0.4908 0.7287 0.6911 0.051 Uiso calc R 1 1 A 1
    C C1 0.6693(4) 0.6051(3) 0.7355(4) 0.061(2) Uani d . 1 1 . .
    H H1A 0.6291 0.5753 0.7222 0.091 Uiso calc R 1 1 . .
    H H1B 0.6883 0.5902 0.7791 0.091 Uiso calc R 1 1 . .
    H H1C 0.7077 0.6026 0.7015 0.091 Uiso calc R 1 1 . .
    C C2 0.7034(4) 0.7249(4) 0.7603(4) 0.065(2) Uani d . 1 1 . .
    H H2A 0.6851 0.7718 0.7633 0.098 Uiso calc R 1 1 . .
    H H2B 0.7416 0.7225 0.7262 0.098 Uiso calc R 1 1 . .
    H H2C 0.723 0.711 0.804 0.098 Uiso calc R 1 1 . .
    C C3 0.5793(4) 0.6819(4) 0.7901(3) 0.066(2) Uani d . 1 1 . .
    H H3A 0.5544 0.6372 0.7883 0.08 Uiso calc PR 0.58 1 B 1
    H H3B 0.6004 0.6859 0.8357 0.08 Uiso calc PR 0.58 1 B 1
    H H3C 0.5908 0.6497 0.827 0.08 Uiso calc PR 0.42 1 B 2
    H H3D 0.5812 0.7282 0.8099 0.08 Uiso calc PR 0.42 1 B 2
    C C4A 0.5236(6) 0.7339(6) 0.7848(5) 0.047(3) Uani d PD 0.58 1 C 1
    H H4A 0.5486 0.7783 0.7793 0.056 Uiso calc PR 0.58 1 C 1
    H H4B 0.4984 0.7356 0.8288 0.056 Uiso calc PR 0.58 1 C 1
    C C5A 0.4178(12) 0.6752(8) 0.7351(13) 0.071(6) Uani d PDU 0.58 1 C 1
    H H5A 0.3847 0.6781 0.6966 0.107 Uiso calc PR 0.58 1 C 1
    H H5B 0.3899 0.6776 0.777 0.107 Uiso calc PR 0.58 1 C 1
    H H5C 0.4443 0.6319 0.7333 0.107 Uiso calc PR 0.58 1 C 1
    C C6A 0.4223(7) 0.8015(6) 0.7363(7) 0.058(4) Uani d PDU 0.58 1 C 1
    H H6A 0.4559 0.8402 0.7345 0.087 Uiso calc PR 0.58 1 C 1
    H H6B 0.3947 0.8032 0.7784 0.087 Uiso calc PR 0.58 1 C 1
    H H6C 0.3888 0.8041 0.6981 0.087 Uiso calc PR 0.58 1 C 1
    C C4B 0.5103(7) 0.6709(6) 0.7744(6) 0.031(3) Uani d PD 0.42 1 C 2
    H H4C 0.4835 0.6626 0.8167 0.037 Uiso calc PR 0.42 1 C 2
    H H4D 0.5079 0.6282 0.7476 0.037 Uiso calc PR 0.42 1 C 2
    C C5B 0.3998(18) 0.6842(15) 0.7092(19) 0.080(10) Uani d PDU 0.42 1 C 2
    H H5E 0.417 0.6468 0.6807 0.12 Uiso calc PR 0.42 1 C 2
    H H5F 0.3656 0.7125 0.6838 0.12 Uiso calc PR 0.42 1 C 2
    H H5G 0.3756 0.6654 0.749 0.12 Uiso calc PR 0.42 1 C 2
    C C6B 0.4477(2) 0.7858(2) 0.7706(2) 0.092(9) Uani d PDU 0.42 1 C 2
    H H6E 0.4911 0.8112 0.784 0.138 Uiso calc PR 0.42 1 C 2
    H H6F 0.4219 0.7702 0.8109 0.138 Uiso calc PR 0.42 1 C 2
    H H6G 0.4159 0.8154 0.7441 0.138 Uiso calc PR 0.42 1 C 2
    N N3 0.4164(2) 0.5295(2) 0.4486(2) 0.0347(11) Uani d R 1 1 . .
    H H3 0.4377 0.5133 0.4094 0.042 Uiso calc R 1 1 . .
    C C7 0.4592(3) 0.4993(3) 0.5075(3) 0.0318(13) Uani d . 1 1 . .
    H H7A 0.4436 0.4515 0.5154 0.038 Uiso calc R 1 1 . .
    H H7B 0.4492 0.5259 0.5489 0.038 Uiso calc R 1 1 . .
    C C8 0.3390(3) 0.5050(4) 0.4484(3) 0.0513(18) Uani d . 1 1 . .
    H H8A 0.3381 0.4551 0.4524 0.077 Uiso calc R 1 1 . .
    H H8B 0.3156 0.5187 0.4062 0.077 Uiso calc R 1 1 . .
    H H8C 0.313 0.5253 0.4865 0.077 Uiso calc R 1 1 . .
    C C9 0.4198(4) 0.6065(3) 0.4455(4) 0.0596(19) Uani d . 1 1 . .
    H H9A 0.389 0.6229 0.4087 0.089 Uiso calc R 1 1 . .
    H H9B 0.4699 0.6209 0.4376 0.089 Uiso calc R 1 1 . .
    H H9C 0.4027 0.6256 0.4882 0.089 Uiso calc R 1 1 . .
    N N4 0.4240(2) 0.9494(2) 0.5451(2) 0.0348(11) Uani d . 1 1 . .
    H H4 0.4463 0.9071 0.5405 0.042 Uiso calc R 1 1 . .
    C C10 0.4578(3) 0.9977(3) 0.4958(3) 0.0373(14) Uani d . 1 1 . .
    H H10A 0.4366 1.0437 0.502 0.045 Uiso calc R 1 1 . .
    H H10B 0.4464 0.9824 0.4495 0.045 Uiso calc R 1 1 . .
    C C11 0.4316(4) 0.9720(4) 0.6179(3) 0.064(2) Uani d . 1 1 . .
    H H11A 0.4058 0.9399 0.6472 0.095 Uiso calc R 1 1 . .
    H H11B 0.411 1.0178 0.6232 0.095 Uiso calc R 1 1 . .
    H H11C 0.483 0.9728 0.6302 0.095 Uiso calc R 1 1 . .
    C C12 0.3444(3) 0.9408(4) 0.5294(4) 0.061(2) Uani d . 1 1 . .
    H H12A 0.3231 0.9076 0.5605 0.091 Uiso calc R 1 1 . .
    H H12B 0.3389 0.9243 0.4831 0.091 Uiso calc R 1 1 . .
    H H12C 0.3198 0.9848 0.5343 0.091 Uiso calc R 1 1 . .
    O OW 0.3596(4) 0.7703(5) 0.5870(4) 0.159(3) Uani d . 1 1 . .
    H H1W 0.3219 0.7677 0.563 0.238 Uiso d R 1 1 . .
    H H2W 0.3989 0.7757 0.566 0.238 Uiso d R 1 1 . .
loop_
    _atom_site_aniso_label
    _atom_site_aniso_U_11
    _atom_site_aniso_U_22
    _atom_site_aniso_U_33
    _atom_site_aniso_U_12
    _atom_site_aniso_U_13
    _atom_site_aniso_U_23
    Sb1 0.0396(2) 0.02096(19) 0.02414(17) -0.00123(16) 0.00398(16) -0.00193(15)
    Sb2 0.02741(18) 0.02436(19) 0.02841(18) 0.00197(15) -0.00144(15) 0.00237(16)
    Br1 0.0683(4) 0.0336(3) 0.0345(3) -0.0137(3) 0.0033(3) -0.0023(3)
    Br2 0.0636(4) 0.0405(4) 0.0535(4) -0.0205(3) 0.0045(3) 0.0098(3)
    Br3 0.0512(4) 0.0541(4) 0.0444(4) 0.0098(3) -0.0033(3) -0.0109(3)
    Br4 0.0503(4) 0.0776(5) 0.0493(4) 0.0205(4) -0.0013(3) 0.0034(4)
    Br5 0.0788(5) 0.0500(4) 0.0650(5) -0.0101(4) 0.0015(4) -0.0271(4)
    Br6 0.0785(5) 0.0318(3) 0.0369(3) -0.0005(3) 0.0089(3) -0.0031(3)
    Br7 0.0333(3) 0.0463(4) 0.0373(3) -0.0007(3) 0.0038(2) 0.0046(3)
    Br8 0.0324(3) 0.0653(5) 0.0795(5) -0.0106(3) 0.0040(3) 0.0040(4)
    Br9 0.0542(4) 0.0467(4) 0.0318(3) 0.0074(3) -0.0061(3) -0.0070(3)
    Br10 0.0519(4) 0.0484(4) 0.0298(3) 0.0162(3) -0.0033(3) 0.0071(3)
    N1 0.036(3) 0.050(3) 0.027(2) 0.008(2) -0.004(2) -0.001(2)
    N2 0.033(3) 0.048(3) 0.046(3) 0.008(2) 0.003(2) -0.002(3)
    C1 0.060(5) 0.045(4) 0.078(5) 0.021(3) -0.009(4) -0.005(4)
    C2 0.067(5) 0.068(5) 0.060(5) -0.019(4) 0.001(4) -0.008(4)
    C3 0.061(5) 0.100(7) 0.038(4) 0.028(4) 0.011(3) 0.012(4)
    C4A 0.048(7) 0.052(8) 0.039(6) 0.019(6) 0.002(5) -0.007(6)
    C5A 0.054(13) 0.050(9) 0.11(2) -0.011(8) 0.003(10) -0.008(11)
    C6A 0.042(7) 0.041(7) 0.092(10) 0.021(6) -0.007(7) 0.008(7)
    C4B 0.050(9) 0.015(7) 0.028(7) 0.004(6) 0.002(6) -0.008(6)
    C5B 0.041(15) 0.12(2) 0.07(2) -0.020(13) -0.018(11) 0.002(16)
    C6B 0.056(14) 0.034(11) 0.19(3) 0.023(10) 0.029(15) 0.003(15)
    N3 0.036(3) 0.039(3) 0.029(3) -0.001(2) 0.003(2) -0.006(2)
    C7 0.036(3) 0.034(3) 0.025(3) -0.004(3) 0.004(2) -0.003(3)
    C8 0.031(3) 0.073(5) 0.050(4) 0.002(3) -0.003(3) -0.002(4)
    C9 0.073(5) 0.037(4) 0.068(5) 0.009(3) -0.012(4) 0.005(4)
    N4 0.038(3) 0.028(3) 0.039(3) 0.008(2) 0.006(2) -0.001(2)
    C10 0.038(3) 0.045(4) 0.029(3) -0.002(3) -0.003(3) 0.000(3)
    C11 0.062(4) 0.100(6) 0.028(3) -0.003(4) 0.001(3) 0.006(4)
    C12 0.050(4) 0.065(5) 0.067(5) -0.010(4) 0.002(3) -0.006(4)
    OW 0.128(6) 0.243(10) 0.105(5) -0.005(6) -0.008(5) 0.028(6)
_geom_special_details
;
All s.u.'s (except the s.u. in the dihedral angle between two l.s. planes) are
estimated using the full covariance matrix. The cell s.u.'s are taken into
account individually in the estimation of s.u.'s in distances, angles and
torsion angles; correlations between s.u.'s in cell parameters are only used
when they are defined by crystal symmetry. An approximate (isotropic)
treatment of cell s.u.'s is used for estimating s.u.'s involving l.s. planes.
;
loop_
    _geom_bond_atom_site_label_1
    _geom_bond_atom_site_label_2
    _geom_bond_site_symmetry_2
    _geom_bond_distance
    _geom_bond_publ_flag
    Sb1 Br1 . 2.9035(7) ?
    Sb1 Br2 . 2.6762(7) ?
    Sb1 Br3 . 2.9906(7) ?
    Sb1 Br4 . 2.6553(7) ?
    Sb1 Br5 . 2.9240(8) ?
    Sb1 Br6 . 2.7347(7) ?
    Br5 Sb2 4_656 3.2709(8) ?
    Sb2 Br6 5_666 3.5447(7) ?
    Sb2 Br7 . 2.8895(6) ?
    Sb2 Br8 . 2.6403(7) ?
    Sb2 Br9 . 2.5405(7) ?
    Sb2 Br10 . 2.5466(7) ?
    N1 C2 . 1.471(7) ?
    N1 C1 . 1.480(7) ?
    N1 C3 . 1.493(8) ?
    N1 H1 . 0.91 ?
    N2 C6B . 1.345(7) ?
    N2 C5A . 1.389(19) ?
    N2 C4A . 1.437(10) ?
    N2 C5B . 1.58(2) ?
    N2 C6A . 1.596(11) ?
    N2 C4B . 1.598(13) ?
    N2 H2 . 0.91 ?
    C1 H1A . 0.96 ?
    C1 H1B . 0.96 ?
    C1 H1C . 0.96 ?
    C2 H2A . 0.96 ?
    C2 H2B . 0.96 ?
    C2 H2C . 0.96 ?
    C3 C4B . 1.302(13) ?
    C3 C4A . 1.422(11) ?
    C3 H3A . 0.97 ?
    C3 H3B . 0.97 ?
    C3 H3C . 0.97 ?
    C3 H3D . 0.97 ?
    C4A H4A . 0.97 ?
    C4A H4B . 0.97 ?
    C5A H5A . 0.96 ?
    C5A H5B . 0.96 ?
    C5A H5C . 0.96 ?
    C6A H6A . 0.96 ?
    C6A H6B . 0.96 ?
    C6A H6C . 0.96 ?
    C4B H4C . 0.97 ?
    C4B H4D . 0.97 ?
    C5B H5E . 0.96 ?
    C5B H5F . 0.96 ?
    C5B H5G . 0.96 ?
    C6B H6E . 0.96 ?
    C6B H6F . 0.96 ?
    C6B H6G . 0.96 ?
    N3 C8 . 1.477(7) ?
    N3 C9 . 1.479(7) ?
    N3 C7 . 1.500(6) ?
    N3 H3 . 0.91 ?
    C7 C7 5_666 1.503(10) ?
    C7 H7A . 0.97 ?
    C7 H7B . 0.97 ?
    C8 H8A . 0.96 ?
    C8 H8B . 0.96 ?
    C8 H8C . 0.96 ?
    C9 H9A . 0.96 ?
    C9 H9B . 0.96 ?
    C9 H9C . 0.96 ?
    N4 C10 . 1.467(7) ?
    N4 C12 . 1.480(7) ?
    N4 C11 . 1.487(7) ?
    N4 H4 . 0.91 ?
    C10 C10 5_676 1.537(10) ?
    C10 H10A . 0.97 ?
    C10 H10B . 0.97 ?
    C11 H11A . 0.96 ?
    C11 H11B . 0.96 ?
    C11 H11C . 0.96 ?
    C12 H12A . 0.96 ?
    C12 H12B . 0.96 ?
    C12 H12C . 0.96 ?
    OW H1W . 0.828 ?
    OW H2W . 0.8264 ?
loop_
    _geom_angle_atom_site_label_1
    _geom_angle_atom_site_label_2
    _geom_angle_atom_site_label_3
    _geom_angle_site_symmetry_1
    _geom_angle_site_symmetry_3
    _geom_angle
    _geom_angle_publ_flag
    Br1 Sb1 Br2 . . 177.35(2) ?
    Br1 Sb1 Br3 . . 90.40(2) ?
    Br1 Sb1 Br4 . . 89.37(2) ?
    Br1 Sb1 Br5 . . 81.78(2) ?
    Br1 Sb1 Br6 . . 89.87(2) ?
    Br2 Sb1 Br3 . . 89.30(2) ?
    Br2 Sb1 Br4 . . 90.86(3) ?
    Br2 Sb1 Br5 . . 95.57(2) ?
    Br2 Sb1 Br6 . . 92.77(2) ?
    Br3 Sb1 Br4 . . 178.37(2) ?
    Br3 Sb1 Br5 . . 86.43(2) ?
    Br3 Sb1 Br6 . . 91.03(2) ?
    Br4 Sb1 Br5 . . 91.93(2) ?
    Br4 Sb1 Br6 . . 90.58(2) ?
    Br5 Sb1 Br6 . . 171.25(2) ?
    Br5 Sb2 Br6 4_646 5_666 103.81(2) ?
    Br5 Sb2 Br7 4_646 . 89.89(2) ?
    Br5 Sb2 Br8 4_646 . 91.26(2) ?
    Br5 Sb2 Br9 4_646 . 82.55(2) ?
    Br5 Sb2 Br10 4_646 . 175.44(2) ?
    Br6 Sb2 Br7 5_666 . 87.61(2) ?
    Br6 Sb2 Br8 5_666 . 93.62(2) ?
    Br6 Sb2 Br9 5_666 . 172.43(2) ?
    Br6 Sb2 Br10 5_666 . 80.31(2) ?
    Br7 Sb2 Br8 . . 178.07(3) ?
    Br7 Sb2 Br9 . . 88.31(2) ?
    Br7 Sb2 Br10 . . 88.33(2) ?
    Br8 Sb2 Br9 . . 90.30(2) ?
    Br8 Sb2 Br10 . . 90.41(2) ?
    Br9 Sb2 Br10 . . 93.20(2) ?
    Sb2 Br5 Sb1 4_656 . 149.32(3) ?
    Sb2 Br6 Sb1 5_666 . 173.75(3) ?
    C2 N1 C1 . . 110.7(5) ?
    C2 N1 C3 . . 112.2(5) ?
    C1 N1 C3 . . 110.2(5) ?
    C2 N1 H1 . . 107.9 ?
    C1 N1 H1 . . 107.9 ?
    C3 N1 H1 . . 107.9 ?
    C6B N2 C5A . . 114.1(12) ?
    C6B N2 C4A . . 76.2(5) ?
    C5A N2 C4A . . 118.1(10) ?
    C6B N2 C5B . . 113.2(15) ?
    C5A N2 C5B . . 23.1(17) ?
    C4A N2 C5B . . 141.2(13) ?
    C6B N2 C6A . . 32.9(5) ?
    C5A N2 C6A . . 108.4(10) ?
    C4A N2 C6A . . 106.8(7) ?
    C5B N2 C6A . . 95.3(13) ?
    C6B N2 C4B . . 114.4(6) ?
    C5A N2 C4B . . 75.8(9) ?
    C4A N2 C4B . . 48.3(6) ?
    C5B N2 C4B . . 97.1(11) ?
    C6A N2 C4B . . 146.8(8) ?
    C6B N2 H2 . . 129.6 ?
    C5A N2 H2 . . 107.7 ?
    C4A N2 H2 . . 107.7 ?
    C5B N2 H2 . . 94.8 ?
    C6A N2 H2 . . 107.7 ?
    C4B N2 H2 . . 101.8 ?
    N1 C1 H1A . . 109.5 ?
    N1 C1 H1B . . 109.5 ?
    H1A C1 H1B . . 109.5 ?
    N1 C1 H1C . . 109.5 ?
    H1A C1 H1C . . 109.5 ?
    H1B C1 H1C . . 109.5 ?
    N1 C2 H2A . . 109.5 ?
    N1 C2 H2B . . 109.5 ?
    H2A C2 H2B . . 109.5 ?
    N1 C2 H2C . . 109.5 ?
    H2A C2 H2C . . 109.5 ?
    H2B C2 H2C . . 109.5 ?
    C4B C3 C4A . . 54.4(7) ?
    C4B C3 N1 . . 125.2(8) ?
    C4A C3 N1 . . 122.3(7) ?
    C4B C3 H3A . . 53.3 ?
    C4A C3 H3A . . 106.8 ?
    N1 C3 H3A . . 106.8 ?
    C4B C3 H3B . . 127.2 ?
    C4A C3 H3B . . 106.8 ?
    N1 C3 H3B . . 106.8 ?
    H3A C3 H3B . . 106.6 ?
    C4B C3 H3C . . 106 ?
    C4A C3 H3C . . 130.7 ?
    N1 C3 H3C . . 106 ?
    H3A C3 H3C . . 64.1 ?
    H3B C3 H3C . . 44.6 ?
    C4B C3 H3D . . 106 ?
    C4A C3 H3D . . 53.9 ?
    N1 C3 H3D . . 106 ?
    H3A C3 H3D . . 147.2 ?
    H3B C3 H3D . . 63.1 ?
    H3C C3 H3D . . 106.3 ?
    C3 C4A N2 . . 121.0(9) ?
    C3 C4A H4A . . 107.1 ?
    N2 C4A H4A . . 107.1 ?
    C3 C4A H4B . . 107.1 ?
    N2 C4A H4B . . 107.1 ?
    H4A C4A H4B . . 106.8 ?
    N2 C5A H5A . . 109.5 ?
    N2 C5A H5B . . 109.5 ?
    H5A C5A H5B . . 109.5 ?
    N2 C5A H5C . . 109.5 ?
    H5A C5A H5C . . 109.5 ?
    H5B C5A H5C . . 109.5 ?
    N2 C6A H6A . . 109.5 ?
    N2 C6A H6B . . 109.5 ?
    H6A C6A H6B . . 109.5 ?
    N2 C6A H6C . . 109.5 ?
    H6A C6A H6C . . 109.5 ?
    H6B C6A H6C . . 109.5 ?
    C3 C4B N2 . . 117.8(10) ?
    C3 C4B H4C . . 107.9 ?
    N2 C4B H4C . . 107.9 ?
    C3 C4B H4D . . 107.9 ?
    N2 C4B H4D . . 107.9 ?
    H4C C4B H4D . . 107.2 ?
    N2 C5B H5E . . 109.5 ?
    N2 C5B H5F . . 109.5 ?
    H5E C5B H5F . . 109.5 ?
    N2 C5B H5G . . 109.5 ?
    H5E C5B H5G . . 109.5 ?
    H5F C5B H5G . . 109.5 ?
    N2 C6B H6E . . 109.5 ?
    N2 C6B H6F . . 109.5 ?
    H6E C6B H6F . . 109.5 ?
    N2 C6B H6G . . 109.5 ?
    H6E C6B H6G . . 109.5 ?
    H6F C6B H6G . . 109.5 ?
    C8 N3 C9 . . 110.9(5) ?
    C8 N3 C7 . . 111.6(4) ?
    C9 N3 C7 . . 113.3(4) ?
    C8 N3 H3 . . 106.9 ?
    C9 N3 H3 . . 106.9 ?
    C7 N3 H3 . . 106.9 ?
    N3 C7 C7 . 5_666 110.5(5) ?
    N3 C7 H7A . . 109.6 ?
    C7 C7 H7A 5_666 . 109.6 ?
    N3 C7 H7B . . 109.6 ?
    C7 C7 H7B 5_666 . 109.6 ?
    H7A C7 H7B . . 108.1 ?
    N3 C8 H8A . . 109.5 ?
    N3 C8 H8B . . 109.5 ?
    H8A C8 H8B . . 109.5 ?
    N3 C8 H8C . . 109.5 ?
    H8A C8 H8C . . 109.5 ?
    H8B C8 H8C . . 109.5 ?
    N3 C9 H9A . . 109.5 ?
    N3 C9 H9B . . 109.5 ?
    H9A C9 H9B . . 109.5 ?
    N3 C9 H9C . . 109.5 ?
    H9A C9 H9C . . 109.5 ?
    H9B C9 H9C . . 109.5 ?
    C10 N4 C12 . . 109.9(4) ?
    C10 N4 C11 . . 113.6(5) ?
    C12 N4 C11 . . 108.7(5) ?
    C10 N4 H4 . . 108.2 ?
    C12 N4 H4 . . 108.2 ?
    C11 N4 H4 . . 108.2 ?
    N4 C10 C10 . 5_676 112.4(6) ?
    N4 C10 H10A . . 109.1 ?
    C10 C10 H10A 5_676 . 109.1 ?
    N4 C10 H10B . . 109.1 ?
    C10 C10 H10B 5_676 . 109.1 ?
    H10A C10 H10B . . 107.9 ?
    N4 C11 H11A . . 109.5 ?
    N4 C11 H11B . . 109.5 ?
    H11A C11 H11B . . 109.5 ?
    N4 C11 H11C . . 109.5 ?
    H11A C11 H11C . . 109.5 ?
    H11B C11 H11C . . 109.5 ?
    N4 C12 H12A . . 109.5 ?
    N4 C12 H12B . . 109.5 ?
    H12A C12 H12B . . 109.5 ?
    N4 C12 H12C . . 109.5 ?
    H12A C12 H12C . . 109.5 ?
    H12B C12 H12C . . 109.5 ?
    H1W OW H2W . . 115.9 ?
loop_
    _geom_hbond_atom_site_label_D
    _geom_hbond_atom_site_label_H
    _geom_hbond_atom_site_label_A
    _geom_hbond_site_symmetry_A
    _geom_hbond_distance_DH
    _geom_hbond_distance_HA
    _geom_hbond_distance_DA
    _geom_hbond_angle_DHA
    _geom_hbond_publ_flag
    N1 H1 Br1 . 0.91 2.59 3.362(4) 143 yes
    N2 H2 Br1 . 0.91 2.56 3.353(5) 146.4 yes
    N3 H3 Br7 5_666 0.91 2.5 3.352(4) 157 yes
    N4 H4 Br3 . 0.91 2.52 3.318(4) 147.2 yes
    OW H1W Br4 3_466 0.83 3.03 3.759(7) 147.5 yes
    OW H2W Br3 . 0.83 2.67 3.449(7) 156.7 yes
_iucr_refine_instructions_details
;
TITL I         Pbca         R = 0.04
CELL  0.71073   18.0860   19.1755   19.4619    90.000    90.000    90.000
ZERR  8.00           0.0004    0.0004    0.0004     0.000     0.000     0.000
LATT   1
SYMM     0.50000 - X ,            - Y ,    0.50000 + Z
SYMM     0.50000 + X ,    0.50000 - Y ,            - Z
SYMM             - X ,    0.50000 + Y ,    0.50000 - Z
SFAC    C  H  Br  N  O  Sb
UNIT    96  304  80  32   8  16
TEMP    25
OMIT  2   4   1
OMIT  3   1   1
OMIT  1   1   5
L.S. 10
EQIV   $1   -x+1, -y+1, -z+1
EQIV   $2   x-1/2, -y+3/2, -z+1
EQIV   $3   -x+1, y-0.5, -z+1.5
EQIV   $4   -x+1, y+0.5, -z+1.5
EQIV   $5   x+1, -y+2, -z+1
HTAB  N1  Br1
HTAB  N2  Br1
HTAB  N3  Br7_$1
HTAB  N4  Br3
HTAB  OW  Br4_$2
HTAB  OW  Br3
RTAB XY SB2 BR6_$1
RTAB XY SB2_$4 BR5
RTAB XY SB2 BR6
RTAB XY SB2 BR5
RTAB XYZ BR5_$3 SB2 BR6_$1
RTAB XYZ BR5_$3 SB2 BR7
RTAB XYZ BR5_$3 SB2 BR8
RTAB XYZ BR5_$3 SB2 BR9
RTAB XYZ BR5_$3 SB2 BR10
RTAB XYZ BR6_$1 SB2 BR7
RTAB XYZ BR6_$1 SB2 BR8
RTAB XYZ BR6_$1 SB2 BR9
RTAB XYZ BR6_$1 SB2 BR10
RTAB XYZ SB1 BR6 SB2_$1
RTAB XYZ SB1 BR5 SB2_$4
ACTA
BOND $H
WGHT    0.033000    2.832800
FVAR       0.30108
N1    4    0.642595    0.677855    0.740988    11.00000    0.03584    0.04989 =
         0.02731   -0.00113   -0.00399    0.00822
AFIX  13
H1    2    0.625868    0.691146    0.698879    11.00000   -1.20000
AFIX   0
N2    4    0.467610    0.730261    0.732614    11.00000    0.03313    0.04783 =
         0.04603   -0.00200    0.00256    0.00787
AFIX  13
H2    2    0.490781    0.728703    0.691137    11.00000   -1.20000
AFIX   0
C1    1    0.669275    0.605079    0.735453    11.00000    0.05986    0.04462 =
         0.07799   -0.00470   -0.00921    0.02103
AFIX  33
H1A   2    0.629069    0.575304    0.722167    11.00000   -1.50000
H1B   2    0.688346    0.590177    0.779082    11.00000   -1.50000
H1C   2    0.707709    0.602567    0.701522    11.00000   -1.50000
AFIX   0
C2    1    0.703372    0.724883    0.760293    11.00000    0.06712    0.06843 =
         0.05956   -0.00802    0.00121   -0.01913
AFIX  33
H2A   2    0.685141    0.771805    0.763252    11.00000   -1.50000
H2B   2    0.741641    0.722520    0.726190    11.00000   -1.50000
H2C   2    0.723009    0.711023    0.804038    11.00000   -1.50000
AFIX   0
C3    1    0.579323    0.681896    0.790062    11.00000    0.06122    0.09985 =
         0.03781    0.01241    0.01056    0.02813
PART 1
AFIX  23
H3A   2    0.554359    0.637160    0.788301    10.58000   -1.20000
H3B   2    0.600435    0.685936    0.835706    10.58000   -1.20000
PART 2
AFIX  23
H3C   2    0.590843    0.649683    0.826969    10.42000   -1.20000
H3D   2    0.581196    0.728247    0.809947    10.42000   -1.20000
AFIX   0
PART 1
SIMU C5A C5B C6A C6B
C4A   1    0.523616    0.733938    0.784840    10.58000    0.04802    0.05211 =
         0.03947   -0.00734    0.00152    0.01937
AFIX  23
H4A   2    0.548628    0.778333    0.779317    10.58000   -1.20000
H4B   2    0.498369    0.735587    0.828783    10.58000   -1.20000
AFIX   0
C5A   1    0.417776    0.675207    0.735076    10.58000    0.05382    0.04969 =
         0.10997   -0.00769    0.00348   -0.01072
AFIX  33
H5A   2    0.384702    0.678112    0.696602    10.58000   -1.50000
H5B   2    0.389931    0.677606    0.777005    10.58000   -1.50000
H5C   2    0.444251    0.631852    0.733324    10.58000   -1.50000
AFIX   0
C6A   1    0.422255    0.801541    0.736276    10.58000    0.04186    0.04094 =
         0.09174    0.00765   -0.00666    0.02053
AFIX  33
H6A   2    0.455947    0.840186    0.734538    10.58000   -1.50000
H6B   2    0.394738    0.803216    0.778425    10.58000   -1.50000
H6C   2    0.388793    0.804104    0.698068    10.58000   -1.50000
AFIX   0
PART 2
SAME C4A C5A C6A
C4B   1    0.510310    0.670852    0.774354    10.42000    0.04995    0.01498 =
         0.02816   -0.00827    0.00172    0.00428
AFIX  23
H4C   2    0.483467    0.662601    0.816731    10.42000   -1.20000
H4D   2    0.507862    0.628203    0.747649    10.42000   -1.20000
AFIX   0
C5B   1    0.399821    0.684221    0.709245    10.42000    0.04068    0.12391 =
         0.07491    0.00187   -0.01784   -0.02050
AFIX  33
H5E   2    0.417044    0.646760    0.680703    10.42000   -1.50000
H5F   2    0.365618    0.712495    0.683812    10.42000   -1.50000
H5G   2    0.375554    0.665395    0.749001    10.42000   -1.50000
AFIX   0
C6B   1    0.447699    0.785752    0.770627    10.42000    0.05605    0.03426 =
         0.18659    0.00332    0.02943    0.02319
AFIX  33
H6E   2    0.491054    0.811245    0.784006    10.42000   -1.50000
H6F   2    0.421928    0.770182    0.810929    10.42000   -1.50000
H6G   2    0.415906    0.815434    0.744076    10.42000   -1.50000
AFIX   3
PART 0
N3    4    0.416434    0.529503    0.448575    11.00000    0.03560    0.03906 =
         0.02948   -0.00557    0.00298   -0.00117
AFIX  13
H3    2    0.437730    0.513255    0.409353    11.00000   -1.20000
AFIX   0
C7    1    0.459244    0.499261    0.507511    11.00000    0.03614    0.03366 =
         0.02547   -0.00291    0.00368   -0.00430
AFIX  23
H7A   2    0.443594    0.451540    0.515376    11.00000   -1.20000
H7B   2    0.449226    0.525865    0.548868    11.00000   -1.20000
AFIX   0
C8    1    0.339014    0.505004    0.448408    11.00000    0.03078    0.07293 =
         0.05008   -0.00245   -0.00266    0.00205
AFIX 137
H8A   2    0.338089    0.455111    0.452393    11.00000   -1.50000
H8B   2    0.315596    0.518665    0.406237    11.00000   -1.50000
H8C   2    0.313033    0.525310    0.486486    11.00000   -1.50000
AFIX   0
C9    1    0.419800    0.606497    0.445507    11.00000    0.07321    0.03727 =
         0.06833    0.00473   -0.01188    0.00894
AFIX 137
H9A   2    0.388993    0.622901    0.408733    11.00000   -1.50000
H9B   2    0.469900    0.620939    0.437569    11.00000   -1.50000
H9C   2    0.402691    0.625631    0.488226    11.00000   -1.50000
AFIX   0
N4    4    0.423970    0.949391    0.545106    11.00000    0.03778    0.02792 =
         0.03870   -0.00112    0.00616    0.00758
AFIX  13
H4    2    0.446327    0.907136    0.540483    11.00000   -1.20000
AFIX   0
C10   1    0.457823    0.997694    0.495819    11.00000    0.03822    0.04523 =
         0.02850   -0.00045   -0.00279   -0.00232
AFIX  23
H10A  2    0.436587    1.043714    0.502038    11.00000   -1.20000
H10B  2    0.446385    0.982399    0.449515    11.00000   -1.20000
AFIX   0
C11   1    0.431636    0.971978    0.617877    11.00000    0.06219    0.10013 =
         0.02820    0.00568    0.00086   -0.00278
AFIX 137
H11A  2    0.405803    0.939897    0.647163    11.00000   -1.50000
H11B  2    0.411032    1.017798    0.623214    11.00000   -1.50000
H11C  2    0.483019    0.972818    0.630219    11.00000   -1.50000
AFIX   0
C12   1    0.344446    0.940775    0.529369    11.00000    0.05049    0.06470 =
         0.06657   -0.00613    0.00202   -0.00996
AFIX 137
H12A  2    0.323142    0.907582    0.560541    11.00000   -1.50000
H12B  2    0.338853    0.924345    0.483065    11.00000   -1.50000
H12C  2    0.319751    0.984808    0.534293    11.00000   -1.50000
AFIX   0
SB1   6    0.626802    0.755771    0.520272    11.00000    0.03965    0.02096 =
         0.02414   -0.00193    0.00398   -0.00123
BR1   3    0.544582    0.651291    0.596579    11.00000    0.06832    0.03355 =
         0.03450   -0.00226    0.00327   -0.01370
BR2   3    0.701241    0.856285    0.454578    11.00000    0.06361    0.04045 =
         0.05349    0.00976    0.00453   -0.02046
BR3   3    0.486098    0.810968    0.460627    11.00000    0.05121    0.05411 =
         0.04444   -0.01090   -0.00329    0.00982
BR4   3    0.751010    0.708868    0.576451    11.00000    0.05033    0.07765 =
         0.04935    0.00343   -0.00127    0.02045
BR5   3    0.592378    0.839591    0.641633    11.00000    0.07877    0.05004 =
         0.06499   -0.02712    0.00154   -0.01010
BR6   3    0.642077    0.664238    0.413455    11.00000    0.07849    0.03180 =
         0.03691   -0.00309    0.00891   -0.00049
SB2   6    0.351898    0.442769    0.734954    11.00000    0.02741    0.02436 =
         0.02841    0.00237   -0.00144    0.00197
BR7   3    0.503617    0.480131    0.706516    11.00000    0.03333    0.04627 =
         0.03733    0.00465    0.00379   -0.00073
BR8   3    0.212182    0.413140    0.761321    11.00000    0.03243    0.06526 =
         0.07953    0.00398    0.00399   -0.01059
BR9   3    0.352188    0.532658    0.830849    11.00000    0.05415    0.04670 =
         0.03176   -0.00701   -0.00614    0.00737
BR10  3    0.312135    0.531219    0.644613    11.00000    0.05194    0.04835 =
         0.02979    0.00709   -0.00333    0.01616
OW    5    0.359569    0.770280    0.586989    11.00000    0.12783    0.24301 =
         0.10531    0.02773   -0.00807   -0.00453
AFIX   3
H1W   2    0.321868    0.767682    0.562989    11.00000   -1.50000
H2W   2    0.398868    0.775680    0.565989    11.00000   -1.50000
HKLF 4
REM  I         Pbca         R = 0.04
REM R1 =  0.0473 for   5721 Fo > 4sig(Fo)  and  0.1261 for all  10770 data
REM    290 parameters refined using     15 restraints
END
WGHT      0.0361      0.0000
REM Highest difference peak  1.923,  deepest hole -1.976,  1-sigma level  0.195
Q1    1   0.3949  0.4438  0.7297  11.00000  0.05    1.92
Q2    1   0.3108  0.4431  0.7360  11.00000  0.05    1.76
Q3    1   0.5800  0.7563  0.5200  11.00000  0.05    1.76
Q4    1   0.6232  0.7910  0.5197  11.00000  0.05    1.68
Q5    1   0.6717  0.7565  0.5223  11.00000  0.05    1.65
Q6    1   0.5798  0.7058  0.5180  11.00000  0.05    1.45
Q7    1   0.5808  0.8070  0.5202  11.00000  0.05    1.36
Q8    1   0.3974  0.4943  0.7362  11.00000  0.05    1.30
Q9    1   0.3031  0.3915  0.7365  11.00000  0.05    1.24
Q10   1   0.6743  0.7050  0.5214  11.00000  0.05    1.21
Q11   1   0.3983  0.3914  0.7333  11.00000  0.05    1.14
Q12   1   0.6707  0.8073  0.5195  11.00000  0.05    1.12
Q13   1   0.3533  0.4781  0.7358  11.00000  0.05    1.11
Q14   1   0.6241  0.7242  0.5220  11.00000  0.05    1.09
Q15   1   0.5474  0.4800  0.7001  11.00000  0.05    1.01
Q16   1   0.3485  0.4034  0.7350  11.00000  0.05    1.00
Q17   1   0.5999  0.6661  0.4158  11.00000  0.05    1.00
Q18   1   0.3980  0.5321  0.8257  11.00000  0.05    0.93
Q19   1   0.3049  0.4919  0.7331  11.00000  0.05    0.89
Q20   1   0.7057  0.8710  0.4885  11.00000  0.05    0.87
;
