# Supplementary material for: catena-Poly[N,N,N′,N′-tetra­methyl­ethylendi­ammonium [[tetra­bromido­antimonate(III)]-μ-bromido] hemihydrate]
Source: Acta Crystallogr Sect E Struct Rep Online. 2013 Nov 6;69(Pt 12):m637–8. doi: 10.1107/S1600536813028894 (PMC3884981; doi:10.1107/S1600536813028894)
Supplement: Supplementary file 2 [file e-69-0m637-Isup2.hkl]

#
# h,k,l, Fc-squared, Fo-squared, sigma(Fo-squared) and status flag
#
data_I
_shelx_title ' I         Pbca         R = 0.04'
_shelx_refln_list_code          4
_shelx_F_calc_maximum     1349.56
_exptl_crystal_F_000      4784.00
_reflns_d_resolution_high  0.6781
 
loop_
 _symmetry_equiv_pos_as_xyz
 'x, y, z'
 '-x+1/2, -y, z+1/2'
 'x+1/2, -y+1/2, -z'
 '-x, y+1/2, -z+1/2'
 '-x, -y, -z'
 'x-1/2, y, -z-1/2'
 '-x-1/2, y-1/2, z'
 'x, -y-1/2, z-1/2'
 
_cell_length_a    18.0860
_cell_length_b    19.1755
_cell_length_c    19.4619
_cell_angle_alpha  90.000
_cell_angle_beta   90.000
_cell_angle_gamma  90.000
 
_shelx_F_squared_multiplier     1.000
 
loop_
 _refln_index_h
 _refln_index_k
 _refln_index_l
 _refln_F_squared_calc
 _refln_F_squared_meas
 _refln_F_squared_sigma
 _refln_observed_status
   4   0   0   124638.55   122739.27    772.13 o
   6   0   0   421399.63   394447.47   2201.88 o
   8   0   0   195213.39   202580.72   1208.66 o
  10   0   0    18528.32    20763.64    337.35 o
  12   0   0     3945.98     4145.69    323.40 o
  14   0   0   173511.64   183829.06   1651.57 o
  16   0   0     2532.44     2585.67   1120.16 o
  18   0   0    36366.29    40941.26   2009.88 o
  20   0   0    46809.69    46858.48   1506.90 o
  22   0   0      686.87      950.13   2544.49 o
  24   0   0     1717.08     2737.40   2312.84 o
   4   1   0     7734.61    10763.69    173.82 o
   6   1   0   209091.66   217140.38   1543.00 o
   8   1   0     4203.90     4138.40    169.64 o
  10   1   0    19135.06    19822.72    326.56 o
  12   1   0    27812.38    28129.67    894.26 o
  14   1   0    68106.02    70399.43   1259.84 o
  16   1   0      241.62       55.29    745.73 o
  18   1   0     2426.21     3369.70    918.77 o
  20   1   0    12537.40    14854.44   1210.78 o
  22   1   0      443.03     1678.88   1326.68 o
  24   1   0      131.48      633.16   1568.13 o
  26   1   0      340.90     1413.90   2510.41 o
   2   2   0    13585.05    12384.48    465.57 o
   4   2   0     1447.38     3243.58    166.25 o
   6   2   0   420339.38   419174.16   1853.80 o
   8   2   0   223838.64   236678.44   1707.17 o
  10   2   0     1864.20     1516.22    217.26 o
  12   2   0    51612.13    57000.77    741.63 o
  14   2   0    93837.59    99081.18   1356.99 o
  16   2   0    26176.96    26652.07   1053.34 o
  18   2   0     6224.57     7262.05   1133.95 o
  20   2   0    34975.17    37545.82   1279.57 o
  22   2   0     2353.43     4027.94   1219.14 o
  24   2   0     5654.60     7987.16   1176.31 o
  26   2   0     7102.61     7432.24   2532.77 o
   2   3   0   100342.07    97230.71   1023.73 o
   4   3   0    33769.70    34830.32    452.47 o
   6   3   0     3031.65     3353.99    289.03 o
   8   3   0   122522.77   129333.80   1424.74 o
  10   3   0    27839.83    26161.42    905.28 o
  12   3   0     4439.12     4212.57    328.05 o
  14   3   0    52299.91    52898.11   1030.33 o
  16   3   0      475.76      755.38   1012.78 o
  18   3   0    14670.82    16334.28   1074.89 o
  20   3   0     2141.67     2459.92   1114.11 o
  22   3   0    24054.64    26114.99   1386.37 o
  24   3   0     2986.17     4542.05   1302.16 o
  26   3   0     2446.72     2491.91   2207.01 o
   0   4   0   280083.19   256820.14   1061.92 o
   2   4   0    14734.81    17072.77    229.64 o
   4   4   0    18471.55    18288.52    225.52 o
   6   4   0   137304.17   136344.70    689.05 o
   8   4   0   306341.28   299573.91   1143.53 o
  10   4   0    19206.02    18802.74    653.45 o
  12   4   0    20438.13    20034.70    409.78 o
  14   4   0      116.69       67.31    888.73 o
  16   4   0    71365.92    71520.15   1339.90 o
  18   4   0     1089.93      738.67   1129.61 o
  20   4   0      350.50     1166.43   1190.37 o
  22   4   0     1474.03     2290.55   1097.31 o
  24   4   0      707.42     2710.74   1434.37 o
  26   4   0     1622.40      925.66   1794.70 o
   2   5   0   260664.31   252851.53   1923.93 o
   4   5   0     2906.29     2551.09    212.09 o
   6   5   0   489089.84   467821.22   4292.17 o
   8   5   0    37116.18    38752.95    906.27 o
  10   5   0    54984.23    53770.21   1691.70 o
  12   5   0    22403.30    22504.13    445.63 o
  14   5   0       52.00        2.89    858.19 o
  16   5   0       57.72      674.71    964.28 o
  18   5   0    10333.72    11022.33   1090.37 o
  20   5   0      974.45     1115.38   1080.99 o
  22   5   0      289.36      610.16   1332.22 o
  24   5   0       72.10     1310.20   1308.39 o
   0   6   0   320802.00   320372.63   1953.69 o
   2   6   0   368599.38   360039.81   2118.26 o
   4   6   0   118121.69   117887.96    425.71 o
   6   6   0    13934.36    14356.27    308.82 o
   8   6   0    23517.65    23717.80    540.20 o
  10   6   0    27949.13    27733.70    553.21 o
  12   6   0    79316.86    76152.80   1189.96 o
  14   6   0     3447.07     4133.65    803.66 o
  16   6   0      410.34     -223.88    974.74 o
  18   6   0       16.13      819.73    984.62 o
  20   6   0    15991.58    15097.92   1169.08 o
  22   6   0     4227.64     4903.18   1256.82 o
  24   6   0      144.70     1042.80   1630.21 o
   2   7   0    24242.34    23199.68    433.49 o
   4   7   0    10539.34     9512.55    221.03 o
   6   7   0     3092.03     2467.47    277.29 o
   8   7   0    25588.97    26026.09    367.14 o
  10   7   0      315.45      462.63    357.07 o
  12   7   0    70392.43    69776.35   1444.50 o
  14   7   0    17530.23    18155.63    742.87 o
  16   7   0     1810.39     2024.90    708.69 o
  18   7   0    71622.92    68919.14   2109.41 o
  20   7   0       92.13     1565.53   1029.77 o
  22   7   0      167.17     -520.32   1542.61 o
  24   7   0      428.60     1379.92   1822.10 o
   0   8   0    28183.06    28148.43   1058.37 o
   2   8   0    10791.58    10700.43    387.81 o
   4   8   0      609.63     1137.73    373.43 o
   6   8   0    10449.86    10092.04    445.43 o
   8   8   0    11132.50    11332.00    394.88 o
  10   8   0    52459.56    51308.73    791.82 o
  12   8   0    76303.56    73930.36    611.67 o
  14   8   0    18617.16    16696.57    738.43 o
  16   8   0    49697.77    46315.53   1640.36 o
  18   8   0     8066.86     7346.57    790.87 o
  20   8   0    13663.22    17668.29   1771.07 o
  22   8   0     2754.97     1286.12   1912.65 o
  24   8   0    10771.21    11787.92   1682.70 o
   2   9   0    58202.29    61653.19    837.34 o
   4   9   0    21921.86    21159.32    493.66 o
   6   9   0    25312.06    24558.40    869.54 o
   8   9   0    35206.97    34097.72    764.86 o
  10   9   0   130096.99   126942.88    673.08 o
  12   9   0     3405.91     3182.53    443.19 o
  14   9   0    33749.96    30839.76    848.82 o
  16   9   0     3630.14     3827.55    692.27 o
  18   9   0       57.02       40.31   1510.98 o
  20   9   0     4454.56     6273.92   1691.61 o
  22   9   0    11187.10    14163.32   1582.05 o
   0  10   0   529068.00   497960.09  12402.72 o
   2  10   0     2200.75     2092.54    418.73 o
   4  10   0   674961.81   671638.81   7643.28 o
   6  10   0    42690.30    42920.01   1630.54 o
   8  10   0      630.97      809.54    348.27 o
  10  10   0    55437.71    56213.04   1183.52 o
  12  10   0    68138.26    63813.43   1261.66 o
  14  10   0    17245.34    14583.48    918.55 o
  16  10   0      303.64     -133.44    833.88 o
  18  10   0    15468.76    16805.65   1819.06 o
  20  10   0     1179.27     1885.61   1642.71 o
  22  10   0     2357.52     4855.92   2523.15 o
   2  11   0   942997.06   932629.94  13785.08 o
   4  11   0     3294.38     3660.63    529.54 o
   6  11   0    41289.33    43296.35   1734.24 o
   8  11   0    84616.27    79796.86   3022.38 o
  10  11   0    48618.09    49976.90   1596.84 o
  12  11   0    10289.86    11012.78    742.36 o
  14  11   0      689.12      152.75    829.39 o
  16  11   0    29362.51    26849.82   2267.03 o
  18  11   0      221.84     -152.45   1418.33 o
  20  11   0     3591.19     3476.48   1886.40 o
  22  11   0     3652.98     7267.70   3106.98 o
   0  12   0    57091.34    55982.07    895.54 o
   2  12   0    37298.05    41928.41   1454.88 o
   4  12   0    47587.99    47771.79    718.52 o
   6  12   0     5589.81     5916.30    653.45 o
   8  12   0    23532.94    24877.59   1326.46 o
  10  12   0    17536.13    17577.26   1094.04 o
  12  12   0    82107.72    74794.70   1995.03 o
  14  12   0     8620.01     9275.77   1445.51 o
  16  12   0     1840.20     1331.46   1337.36 o
  18  12   0     5420.80     4560.36   1711.12 o
  20  12   0     6022.42     6979.94   1795.83 o
  22  12   0      464.35     3257.27   2022.18 o
   2  13   0     1992.72     1569.55    479.77 o
   4  13   0    71119.17    72894.99   1791.65 o
   6  13   0   114945.77   115509.36   1004.08 o
   8  13   0     5892.48     5990.66    722.05 o
  10  13   0    13301.76    13038.85    679.25 o
  12  13   0     2152.05     2857.53    632.01 o
  14  13   0     6412.49     3615.73   1638.62 o
  16  13   0    15583.26    15423.23   2889.70 o
  18  13   0    20885.01    19782.62   2568.85 o
  20  13   0     1844.00     2310.59   1729.63 o
  22  13   0    14106.19    16096.18   2077.56 o
   0  14   0    27647.70    28144.27   1659.98 o
   2  14   0     8356.96     8056.15    522.07 o
   4  14   0   110547.44   115380.32   2791.92 o
   6  14   0    40749.94    39361.99    819.77 o
   8  14   0    54621.58    53600.57   1556.99 o
  10  14   0     4667.84     4949.41    885.05 o
  12  14   0      437.48      598.29    679.04 o
  14  14   0     4594.06     3213.65   2101.09 o
  16  14   0     9679.87     8983.58   2874.79 o
  18  14   0        6.84     -148.27   1877.65 o
  20  14   0    12010.66    11011.17   1791.20 o
  22  14   0     3135.20     4762.77   3080.47 o
   2  15   0    29484.88    30810.93   1210.51 o
   4  15   0    55089.84    56455.66   1919.21 o
   6  15   0    82409.38    83591.93    992.16 o
   8  15   0     3342.39     1468.55    780.26 o
  10  15   0    18026.19    16725.88    883.39 o
  12  15   0    19273.62    16248.71    999.17 o
  14  15   0     1030.61     1352.68   1415.86 o
  16  15   0     3984.94     3746.99   1531.70 o
  18  15   0      155.01      207.67   1774.46 o
  20  15   0       99.14      406.78   2024.49 o
   0  16   0    29750.94    31848.55   3362.29 o
   2  16   0     8630.21     9203.57    893.29 o
   4  16   0    31936.69    31829.12   1298.65 o
   6  16   0    13017.00    12781.33    740.32 o
   8  16   0    49213.89    48479.70    940.05 o
  10  16   0     7883.16     6849.91    840.52 o
  12  16   0      333.61      270.48    960.02 o
  14  16   0     2002.89     1988.15   1470.47 o
  16  16   0     1401.10      129.31   1794.63 o
  18  16   0      272.44     -364.77   1542.39 o
  20  16   0     1161.28     1192.92   2055.41 o
   2  17   0      381.10      674.05    875.17 o
   4  17   0     8035.84     8679.34    895.34 o
   6  17   0     7759.40     7615.96    891.93 o
   8  17   0     4577.41     3291.01    809.59 o
  10  17   0       50.55      154.66   1112.54 o
  12  17   0     1165.51      853.79    904.70 o
  14  17   0    14738.71    16053.61   2905.42 o
  16  17   0     3839.22     3351.31   2694.61 o
  18  17   0     6411.79     5540.63   1758.65 o
  20  17   0     1425.49      635.50   1632.40 o
   0  18   0    17557.51    22574.83   1463.97 o
   2  18   0      701.72     1372.72    897.11 o
   4  18   0    28253.07    32234.15   1819.52 o
   6  18   0     2156.38     1967.22    980.51 o
   8  18   0      997.97      178.71   1068.29 o
  10  18   0    51227.02    46600.63   1726.30 o
  12  18   0    12224.37    10813.62   1092.39 o
  14  18   0      250.75      194.06   1514.64 o
  16  18   0    23218.13    22080.76   3389.43 o
  18  18   0      419.35      473.54   1656.73 o
  20  18   0     2488.97     1571.34   2392.56 o
   2  19   0     1493.92     2288.96    953.80 o
   4  19   0     8924.76     9458.30   1007.06 o
   6  19   0     4319.31     4030.28    959.43 o
   8  19   0     8341.78     6152.37   1049.36 o
  10  19   0     3413.21     3151.06   1599.68 o
  12  19   0     1843.71      702.97   1871.38 o
  14  19   0    16466.38    13363.34   2533.47 o
  16  19   0     2445.98     1394.18   1856.41 o
  18  19   0     2915.90     1569.83   1953.64 o
   0  20   0    37613.62    42345.32   2552.96 o
   2  20   0       13.58     3575.76   1796.23 o
   4  20   0    11443.74    12022.45   1051.11 o
   6  20   0     3755.28     2552.51   1062.64 o
   8  20   0     1235.98      488.48   1234.84 o
  10  20   0    17062.81    16665.02   2267.78 o
  12  20   0    13890.38    10441.46   1930.81 o
  14  20   0       55.73    -1644.73   2804.13 o
  16  20   0      562.09      104.18   2822.01 o
   2  21   0   107174.21   124839.20   3543.10 o
   4  21   0     7106.51    10190.27   1143.82 o
   6  21   0     6345.07     4906.02   1391.27 o
   8  21   0    11690.33    11174.97   2184.70 o
  10  21   0     9169.03     5466.44   1585.39 o
  12  21   0    10814.92    10961.40   1861.00 o
  14  21   0      474.86    -2293.11   2914.62 o
  16  21   0     2492.04     1753.02   2691.62 o
   0  22   0    32799.30    38431.86   1706.29 o
   2  22   0     1446.63     2531.23   1055.36 o
   4  22   0    10902.68    12140.92   1493.15 o
   6  22   0      137.82      878.36   1180.29 o
   8  22   0    14039.97    13154.47   1555.80 o
  10  22   0     1239.76      927.91   1379.87 o
  12  22   0       24.97    -1169.40   1901.07 o
  14  22   0       87.36    -2941.76   2941.76 o
   2  23   0      363.12     1016.68   1118.73 o
   4  23   0    15570.40    16785.76   2606.85 o
   6  23   0     5890.14     7545.18   1320.51 o
   8  23   0     2479.99     2253.12   1423.89 o
  10  23   0     7899.93     7910.89   1481.60 o
  12  23   0     1609.17    -2174.71   2174.71 o
  14  23   0       47.13    -3111.41   3111.41 o
   0  24   0      663.94     1361.43   1762.72 o
   2  24   0     2475.02     3026.23   1159.29 o
   4  24   0    12401.81    16597.75   1981.09 o
   6  24   0     5138.23     7111.34   2850.19 o
   8  24   0     4029.02     4021.07   3065.76 o
  10  24   0      407.16      875.50   1566.42 o
  12  24   0     2165.44     -391.60   2665.86 o
   2  25   0    13484.38    12873.02   2633.58 o
   4  25   0     3781.52     4064.76   1835.25 o
   6  25   0    18598.75    18107.21   2746.73 o
   8  25   0     5273.70     4121.96   1931.18 o
  10  25   0     1260.14     1425.86   1553.19 o
   2  26   0     2360.87      934.40   2567.17 o
   4  26   0     9202.04     8672.96   2377.45 o
   6  26   0     3422.13     3097.23   1743.90 o
   8  26   0     8916.84     7835.67   2351.11 o
  10  26   0      982.87     1221.18   1645.75 o
   2  27   0      568.90      142.06   2141.95 o
   4  27   0      745.93     1539.43   2698.46 o
   6  27   0      927.38     -738.58   2961.69 o
   4   1   1    98272.63   101722.69    934.81 o
   5   1   1     4789.57     4316.31    115.45 o
   6   1   1   323091.56   316738.47   2066.95 o
   7   1   1     1681.83     2060.70     94.92 o
   8   1   1   188947.38   187377.72   1235.27 o
   9   1   1    11856.65    11897.87    273.73 o
  10   1   1    17431.93    17708.08    402.47 o
  11   1   1      637.72      845.67    142.63 o
  12   1   1    30407.86    31053.06    614.70 o
  13   1   1     2679.77     3049.98    265.33 o
  14   1   1     7540.84     7901.51    544.46 o
  15   1   1      110.51      621.94    540.64 o
  16   1   1     6780.53     7935.61    611.09 o
  17   1   1     3425.04     3836.34    593.28 o
  18   1   1     5631.60     6508.76    715.67 o
  19   1   1       56.77      903.91    703.76 o
  20   1   1    20833.34    22238.04    925.48 o
  21   1   1     1398.87     3273.93    847.70 o
  22   1   1    17998.20    19162.60    986.54 o
  23   1   1      706.41     2999.96   1037.15 o
  24   1   1     2801.19     3571.76   1229.06 o
  25   1   1       20.79     1472.81   1255.61 o
  26   1   1     4977.82     4924.00   1757.76 o
   2   2   1    12122.57    13592.30     86.40 o
   3   2   1    30325.80    32240.79    238.54 o
   4   2   1    82825.20    84606.36    799.56 o
   5   2   1     2778.32     2430.06     97.71 o
   6   2   1      764.65      812.02    103.60 o
   7   2   1    12197.57    13053.43    141.55 o
   8   2   1    19659.49    19664.39    234.56 o
   9   2   1   346056.69   344861.47   1003.85 o
  10   2   1     4542.61     4434.67    280.68 o
  11   2   1    38098.29    40275.63    528.53 o
  12   2   1       26.57      272.42    150.15 o
  13   2   1      334.07      639.28    276.92 o
  14   2   1    72651.41    76404.78    738.68 o
  15   2   1      214.73      942.81    594.73 o
  16   2   1    26082.15    27387.99    674.49 o
  17   2   1      183.19      678.05    663.68 o
  18   2   1      363.00      921.48    768.20 o
  19   2   1        0.19      603.78    794.02 o
  20   2   1     2512.12     3389.21    820.86 o
  21   2   1      740.57     1354.02    878.36 o
  22   2   1       59.40      525.58    829.55 o
  23   2   1      419.76     2043.32    942.85 o
  24   2   1       34.20     1230.90    961.90 o
  25   2   1       19.08     1059.31   1220.14 o
  26   2   1        9.28      447.58   1711.97 o
   1   3   1    29693.46    33343.59    429.03 o
   2   3   1    85113.02    81403.98    724.64 o
   3   3   1      527.25     1316.17     88.37 o
   4   3   1   183746.55   187003.77   1315.65 o
   5   3   1   159704.52   161659.31    859.30 o
   6   3   1    22822.24    24290.30    177.85 o
   7   3   1    23691.48    24174.69    234.70 o
   8   3   1    72812.50    70268.69    676.67 o
   9   3   1   123499.55   125805.13    783.87 o
  10   3   1      627.03      695.76    175.33 o
  11   3   1   179143.17   183777.75   1524.10 o
  12   3   1    30190.68    29961.77    639.24 o
  13   3   1     1411.33     1450.51    329.40 o
  14   3   1    14792.00    14847.23    650.92 o
  15   3   1     7046.20     8245.49    656.95 o
  16   3   1      338.73      368.34    661.17 o
  17   3   1      374.89      912.17    706.02 o
  18   3   1     9381.25    10228.52    761.03 o
  19   3   1       69.45      620.24    756.68 o
  20   3   1     3479.70     3739.06    854.67 o
  21   3   1       49.18     1218.08    833.87 o
  22   3   1     1526.57     2684.52    838.03 o
  23   3   1       43.21     1267.99    949.63 o
  24   3   1     1276.08     3122.18    914.10 o
  25   3   1      114.38     1838.13   1156.87 o
  26   3   1     2167.10     2145.77   1505.46 o
   0   4   1   322255.38   296846.91   3089.17 o
   1   4   1    21721.78    22310.02    218.19 o
   3   4   1    21381.00    21596.00    169.21 o
   4   4   1   150898.44   150534.52   1224.06 o
   5   4   1    66291.88    67710.21    363.63 o
   6   4   1    14217.93    15452.89    220.81 o
   7   4   1    17551.11    18074.54    212.97 o
   8   4   1    37387.51    38336.25    434.09 o
   9   4   1    92816.87    90796.52    795.32 o
  10   4   1     9893.81    10216.40    235.89 o
  11   4   1        6.48      125.73    212.28 o
  12   4   1      627.32      512.63    226.45 o
  13   4   1    24909.54    23585.22    426.13 o
  14   4   1    54345.05    55438.66    743.96 o
  15   4   1     4320.26     5265.54    641.49 o
  16   4   1     7368.25     8047.59    688.02 o
  17   4   1    11875.16    12638.44    758.67 o
  18   4   1      192.94      615.03    736.00 o
  19   4   1      120.30      135.15    814.00 o
  20   4   1    13536.06    12895.27    848.39 o
  21   4   1      822.57     1241.97    884.01 o
  22   4   1     1561.85     2256.40    924.79 o
  23   4   1      444.74     1638.56    900.88 o
  24   4   1      140.16     2109.60    957.08 o
  25   4   1      733.08     2383.06    877.37 o
  26   4   1       80.69     -556.46   1302.54 o
   1   5   1    35249.04    36373.13    474.12 o
   2   5   1    59094.91    60624.97    398.05 o
   3   5   1    47749.72    49897.49    418.90 o
   4   5   1    72194.71    72112.20    415.39 o
   5   5   1     3878.44     4160.63    151.91 o
   6   5   1    30126.54    30643.15    243.25 o
   7   5   1     9815.42    10098.13    205.39 o
   8   5   1    20186.43    20777.43    275.31 o
   9   5   1    16311.82    16616.49    264.71 o
  10   5   1     3576.69     3866.31    244.73 o
  11   5   1      605.16      469.64    245.92 o
  12   5   1      899.92      736.55    246.47 o
  13   5   1     3827.78     3819.08    375.72 o
  14   5   1     2180.15     1492.49    625.68 o
  15   5   1      256.99      528.80    636.56 o
  16   5   1      697.46     1550.72    671.56 o
  17   5   1        7.25      858.38    675.05 o
  18   5   1     3514.23     3944.91    719.72 o
  19   5   1       35.46     1235.77    770.38 o
  20   5   1      282.75      285.01    817.68 o
  21   5   1     1438.34     2136.73    795.46 o
  22   5   1     1684.58     1829.65    805.18 o
  23   5   1       25.35     1116.94    836.08 o
  24   5   1      113.10     2010.92    951.82 o
   0   6   1      200.10      491.67    161.49 o
   1   6   1    91879.82    93475.48    679.21 o
   2   6   1    94676.99    96046.15   1181.00 o
   3   6   1    30140.90    30751.22    284.93 o
   4   6   1     4001.00     4968.17    270.11 o
   5   6   1    15510.97    17018.00    255.66 o
   6   6   1    28116.53    30385.07    371.23 o
   7   6   1    10265.18     9444.63    214.54 o
   8   6   1     5110.32     4994.04    213.70 o
   9   6   1    19885.60    19487.75    310.44 o
  10   6   1     3129.95     3117.30    227.32 o
  11   6   1     5419.63     4918.43    280.10 o
  12   6   1      192.18      119.87    273.25 o
  13   6   1    10663.29    10124.58    413.56 o
  14   6   1    31847.19    30311.80    710.26 o
  15   6   1    13267.86    12588.27    663.91 o
  16   6   1      793.63     1011.09    654.73 o
  17   6   1     6047.94     6357.98    699.04 o
  18   6   1     3745.87     4765.00    707.13 o
  19   6   1     2376.58     2749.18    729.81 o
  20   6   1     6481.47     8490.80    851.13 o
  21   6   1     7803.85     8902.84    902.93 o
  22   6   1      342.60     1185.36    904.12 o
  23   6   1      336.40      860.58   1064.00 o
  24   6   1       56.89      869.32   1174.99 o
   1   7   1    92027.95    90634.93    779.39 o
   2   7   1     2051.50     2009.38    223.77 o
   3   7   1    32444.82    31967.98    510.65 o
   4   7   1     2038.25     2034.67    141.37 o
   5   7   1     1385.29     1564.91    176.92 o
   6   7   1     4265.93     4872.00    224.24 o
   7   7   1    76393.23    74723.14    557.88 o
   8   7   1   156291.31   152132.95   1057.01 o
   9   7   1     4327.97     4385.29    242.87 o
  10   7   1     1860.08     1931.02    246.47 o
  11   7   1    23432.66    22806.97    338.91 o
  12   7   1    10269.06     9989.09    289.23 o
  13   7   1      337.93      364.75    338.14 o
  14   7   1     1608.32      993.97    445.99 o
  15   7   1      143.27      356.10    454.72 o
  16   7   1       34.94      545.77    491.64 o
  17   7   1     5413.83     4909.31    517.39 o
  18   7   1       79.01     1017.65    602.29 o
  19   7   1      938.26     1669.16    597.41 o
  20   7   1     1121.70     2105.78    776.94 o
  21   7   1       35.63      952.95    981.33 o
  22   7   1     7845.95     7577.49   1232.38 o
  23   7   1      343.63     1456.63   1142.15 o
  24   7   1      325.44     1693.46   1280.95 o
   0   8   1     3867.38     3503.30    202.68 o
   1   8   1    19988.54    20880.22    327.05 o
   2   8   1    99698.76    99411.36    677.88 o
   3   8   1   155467.77   152769.17   1798.31 o
   4   8   1       60.85      223.58    270.98 o
   5   8   1    51645.16    52830.86    610.65 o
   6   8   1     5604.87     5181.61    236.22 o
   7   8   1     9338.76     9255.89    230.47 o
   8   8   1   123662.87   117762.50   1169.81 o
   9   8   1   115201.29   111243.82   1173.88 o
  10   8   1      237.26      528.66    261.38 o
  11   8   1     5065.12     5035.98    292.22 o
  12   8   1    87306.11    80984.37   1273.52 o
  13   8   1    45005.53    42507.96    987.55 o
  14   8   1        1.44     -126.07    436.74 o
  15   8   1     1864.65     1666.55    447.80 o
  16   8   1     3663.17     3799.26    502.08 o
  17   8   1     5822.61     6289.56    585.12 o
  18   8   1       31.52       79.67    610.06 o
  19   8   1      690.05     1026.96    687.69 o
  20   8   1     1290.21     2594.63   1094.00 o
  21   8   1     1911.30     3280.59   1214.98 o
  22   8   1      479.75     1576.97   1253.98 o
  23   8   1      102.87       58.07   1292.46 o
  24   8   1       44.24      293.04   1183.30 o
   1   9   1     2363.50     1670.91    199.38 o
   2   9   1   245383.89   247053.94   1720.75 o
   3   9   1    26969.55    27266.28    380.20 o
   4   9   1    47603.05    48875.52    405.37 o
   5   9   1     1503.26     1131.20    233.55 o
   6   9   1    78000.04    76144.02    989.33 o
   7   9   1    33036.90    33495.51    665.59 o
   8   9   1    19561.09    18830.25    440.72 o
   9   9   1    10036.42    10178.09    290.70 o
  10   9   1      221.77      532.68    279.20 o
  11   9   1    54222.20    51678.70   1102.08 o
  12   9   1    24741.80    23384.75    696.69 o
  13   9   1     6023.50     5841.92    371.17 o
  14   9   1    18465.19    16959.58    483.40 o
  15   9   1       24.73      -23.74    459.01 o
  16   9   1    18189.10    16162.56    801.77 o
  17   9   1      782.35     1092.07    796.44 o
  18   9   1     7737.57     7212.47    822.25 o
  19   9   1     3268.18     4817.96   1143.45 o
  20   9   1       94.23     1754.21   1239.88 o
  21   9   1      437.85     2216.86   1209.93 o
  22   9   1     6253.05     7987.12   1253.29 o
  23   9   1        2.68      273.75   1211.85 o
   0  10   1   175314.47   177925.14   5112.74 o
   1  10   1    30794.97    30998.19    556.88 o
   2  10   1   203572.94   203967.52   2632.81 o
   3  10   1     8198.19     9115.04    349.17 o
   4  10   1    81748.75    78893.01   1064.92 o
   5  10   1    27146.88    27150.87    452.97 o
   6  10   1     2486.63     1993.21    309.42 o
   7  10   1    29362.10    28611.60    734.42 o
   8  10   1    21592.38    22376.21    472.34 o
   9  10   1      371.03      869.55    270.25 o
  10  10   1    20459.19    19595.09    374.02 o
  11  10   1    26535.33    25663.60    575.25 o
  12  10   1    14163.76    13421.83    634.22 o
  13  10   1     1505.70     1514.63    413.94 o
  14  10   1      328.33      151.86    563.40 o
  15  10   1        0.71     -130.96    579.54 o
  16  10   1    15337.15    15303.63    906.17 o
  17  10   1     9959.42     9566.18    853.10 o
  18  10   1    12641.86    12372.03   1085.25 o
  19  10   1      486.35     1038.06   1115.74 o
  20  10   1     2512.78     3696.54   1183.24 o
  21  10   1      231.33     1814.89   1111.15 o
  22  10   1     2083.97     6040.64   1224.62 o
  23  10   1      346.12      269.75   1463.90 o
   1  11   1      111.76      -33.54    226.64 o
   2  11   1    74702.27    76609.84   1035.73 o
   3  11   1   122673.53   125009.63    814.58 o
   4  11   1    83270.34    84900.20    622.10 o
   5  11   1     5225.46     5350.95    392.38 o
   6  11   1     4035.14     3850.53    402.08 o
   7  11   1      552.86      492.24    217.61 o
   8  11   1     9366.13     9509.43    349.05 o
   9  11   1     3908.95     4185.39    327.69 o
  10  11   1     3371.30     4837.64    426.41 o
  11  11   1    10945.25    11840.90    530.79 o
  12  11   1    25873.88    25753.90    835.79 o
  13  11   1       89.93      262.88    485.09 o
  14  11   1     3265.04     1947.90    595.18 o
  15  11   1     4273.41     3410.70    802.46 o
  16  11   1     8213.96     7395.01    820.57 o
  17  11   1     1025.48      212.94   1114.52 o
  18  11   1     5126.33     5052.24   1258.30 o
  19  11   1      630.64      232.55   1217.16 o
  20  11   1       58.08      989.14   1133.03 o
  21  11   1       87.21     1681.49   1232.90 o
  22  11   1      452.20     2753.56   1303.49 o
  23  11   1       29.73     2240.16   1348.18 o
   0  12   1    30265.81    32104.34    800.68 o
   1  12   1     9959.92    10696.30    305.37 o
   2  12   1    56105.14    58697.31    535.79 o
   3  12   1     1406.65     1329.39    183.58 o
   4  12   1   203902.95   211646.33   1294.17 o
   5  12   1     6933.66     7273.83    427.81 o
   6  12   1    18381.13    18658.65    461.88 o
   7  12   1     4093.22     3547.13    446.52 o
   8  12   1      274.78       56.95    462.34 o
   9  12   1      497.58      355.21    435.90 o
  10  12   1    45903.28    45203.40   1224.69 o
  11  12   1    24324.21    23603.25    762.86 o
  12  12   1     2208.11     2586.28    439.66 o
  13  12   1       12.95      762.74    500.48 o
  14  12   1     3688.11     3909.09    917.53 o
  15  12   1     3762.10     2829.74    752.43 o
  16  12   1     9453.00     7540.25   1276.91 o
  17  12   1     4969.46     5091.20   1043.52 o
  18  12   1    15161.57    15382.61   1210.49 o
  19  12   1     1517.65     2094.39   1191.17 o
  20  12   1     2748.18     2553.06   1247.44 o
  21  12   1      403.03     2055.89   1289.48 o
  22  12   1      731.13     3521.23   1323.54 o
   1  13   1    11179.59    11096.92    326.32 o
   2  13   1     7805.89     7454.76    237.14 o
   3  13   1    59337.98    60868.41   1014.82 o
   4  13   1    31936.39    33585.64    488.14 o
   5  13   1     5962.75     6240.02    456.61 o
   6  13   1    32153.09    31470.41    532.53 o
   7  13   1    35554.25    34064.16    630.96 o
   8  13   1     7477.06     7171.67    511.91 o
   9  13   1    17032.85    16256.83    563.27 o
  10  13   1     1797.59     1713.20    498.12 o
  11  13   1     7367.74     7881.29    466.22 o
  12  13   1       21.73      462.92    450.61 o
  13  13   1     4375.34     4602.74    590.14 o
  14  13   1     5334.06     5277.04    806.49 o
  15  13   1     1178.29     -254.86   1034.82 o
  16  13   1     1299.80     -549.29   1182.57 o
  17  13   1     1147.34     1578.81   1108.77 o
  18  13   1     1780.33     1834.31   1232.06 o
  19  13   1     1843.51     1704.58   1332.82 o
  20  13   1      283.86      844.47   1269.42 o
  21  13   1       56.76     1059.29   1276.94 o
  22  13   1      184.84     1870.50   1365.08 o
   0  14   1     2333.52     2249.97    388.45 o
   1  14   1    11025.54    11660.42    374.28 o
   2  14   1     5585.19     5744.38    381.19 o
   3  14   1      467.33      399.58    388.46 o
   4  14   1    30972.96    33323.67    836.39 o
   5  14   1     2820.33     3415.49    480.77 o
   6  14   1    13881.61    14066.67    523.27 o
   7  14   1    16029.83    15307.42    551.05 o
   8  14   1     8471.62     7976.35    531.38 o
   9  14   1      998.21      246.95    548.56 o
  10  14   1    73000.91    69748.29   1997.17 o
  11  14   1     8178.06     6881.43    556.44 o
  12  14   1     2784.43     2749.09    546.17 o
  13  14   1     2676.11     3624.85    711.56 o
  14  14   1      262.47     -310.31   1043.14 o
  15  14   1      871.10     -508.25   1037.80 o
  16  14   1     6015.90     4355.96   1266.08 o
  17  14   1     5292.58     5342.16   1488.57 o
  18  14   1     7481.59     7005.67   1147.54 o
  19  14   1     1397.86     1862.05   1285.51 o
  20  14   1     1673.54     2119.28   1312.52 o
  21  14   1      229.62     1576.39   1349.32 o
  22  14   1      503.30     1522.77   2040.62 o
   1  15   1     1054.17      861.13    417.36 o
   2  15   1    17099.44    18491.67    418.04 o
   3  15   1      111.94      -78.91    407.89 o
   4  15   1      828.94      594.23    437.46 o
   5  15   1    44147.60    45382.06    876.16 o
   6  15   1      773.39      363.56    510.04 o
   7  15   1      831.64      231.65    515.19 o
   8  15   1     2376.25     2212.46    541.17 o
   9  15   1     2900.02     2650.74    566.25 o
  10  15   1     3622.52     3115.81    529.57 o
  11  15   1     8125.44     8064.38    622.03 o
  12  15   1     4520.29     4685.50    572.17 o
  13  15   1     1161.62     2701.35    896.89 o
  14  15   1     2946.04     1835.76   1246.71 o
  15  15   1      334.90     -683.36   1017.64 o
  16  15   1      293.93    -1152.68   1152.68 o
  17  15   1     1268.25      692.19   1122.66 o
  18  15   1     1107.49     -190.80   1251.16 o
  19  15   1      144.25     -251.80   1209.24 o
  20  15   1     2062.53     1925.94   1276.70 o
  21  15   1      368.49     1114.09   1357.29 o
   0  16   1     4348.01     4782.35    929.53 o
   1  16   1      253.05       65.88    586.91 o
   2  16   1     8467.12     9231.54    609.92 o
   3  16   1     9500.23     9189.35    515.23 o
   4  16   1    30822.19    31708.39   1002.58 o
   5  16   1     6909.27     6951.30    494.14 o
   6  16   1     3297.53     2901.75    496.75 o
   7  16   1    11011.56    11437.45    560.85 o
   8  16   1       30.16     -525.16    571.18 o
   9  16   1    12691.90    12940.47    604.55 o
  10  16   1    22420.54    21361.78    781.23 o
  11  16   1      391.09      407.36    658.43 o
  12  16   1     1458.67      970.34    579.61 o
  13  16   1     1687.30     2225.79    888.85 o
  14  16   1      376.36       30.24   1103.77 o
  15  16   1     6895.03     5057.89   1147.98 o
  16  16   1     1073.78      289.32   1152.94 o
  17  16   1       28.86     -202.31   1236.42 o
  18  16   1     3323.47     2037.65   1353.46 o
  19  16   1     1173.44      364.34   1288.63 o
  20  16   1      856.51      203.94   1283.35 o
  21  16   1      742.74     1677.30   2179.03 o
   1  17   1    12205.50    12763.31    688.77 o
   2  17   1    16680.31    18927.13    679.85 o
   3  17   1     5457.47     6485.33    652.11 o
   4  17   1       56.75      -28.87    625.83 o
   5  17   1     2246.80     1784.45    612.35 o
   6  17   1      104.51     -573.66    573.66 o
   7  17   1     1404.92      386.55    545.97 o
   8  17   1     3037.61     2055.27    611.43 o
   9  17   1      352.80        5.63    667.42 o
  10  17   1    10055.58     9575.85    658.33 o
  11  17   1      215.08      350.65    656.43 o
  12  17   1    12358.44    12493.84    902.48 o
  13  17   1     4099.37     4376.67    972.17 o
  14  17   1      531.46     1109.19   1086.46 o
  15  17   1      225.07     -458.56   1191.78 o
  16  17   1     2631.22     1605.69   1156.16 o
  17  17   1     7000.08     4921.48   1337.63 o
  18  17   1     6808.12     6136.23   1315.61 o
  19  17   1     1149.71     -124.84   1297.64 o
  20  17   1      573.07      500.00   1551.92 o
   0  18   1    14459.63    18539.61    987.69 o
   1  18   1     6212.46     9090.46    665.13 o
   2  18   1      172.40      991.67    644.96 o
   3  18   1     8081.53     9905.59    690.23 o
   4  18   1     1035.72     1217.39    636.24 o
   5  18   1      282.36     -185.70    676.26 o
   6  18   1    11067.98    10977.61    719.96 o
   7  18   1     1689.35      595.29    694.62 o
   8  18   1     1333.01     -271.48    856.66 o
   9  18   1    25460.53    24515.37    850.52 o
  10  18   1     2874.15     2143.17    761.25 o
  11  18   1      520.96       67.12    810.33 o
  12  18   1      250.70     -116.09    762.69 o
  13  18   1     2664.76     2576.34    896.28 o
  14  18   1        1.59      -55.11   1149.84 o
  15  18   1     6301.89     5587.57   1188.13 o
  16  18   1     1681.31      872.39   1197.05 o
  17  18   1      707.10     -192.05   1190.39 o
  18  18   1      117.99     -903.08   1357.98 o
  19  18   1      115.48       -4.47   1318.26 o
  20  18   1     1540.73     1176.06   1909.89 o
   1  19   1    20623.97    25498.54    813.46 o
   2  19   1     9186.84    11221.51    689.59 o
   3  19   1     2640.09     2986.65    694.58 o
   4  19   1     1027.21     1696.84    690.60 o
   5  19   1      264.29     -168.61    689.62 o
   6  19   1    10191.40     9469.04    746.69 o
   7  19   1    30460.00    28331.14   1524.48 o
   8  19   1      245.92     -825.17    825.17 o
   9  19   1       30.67     -424.37    874.49 o
  10  19   1      199.41     -250.63   1050.59 o
  11  19   1    12529.23    11322.25   1080.53 o
  12  19   1     6084.76     4733.55    945.51 o
  13  19   1     1056.18     -171.93   1388.20 o
  14  19   1     2504.91     1296.85   1337.64 o
  15  19   1     1237.68      590.99   1202.41 o
  16  19   1     4637.25     3463.21   1197.01 o
  17  19   1       54.96     -435.37   1159.95 o
  18  19   1     2004.41     1500.26   1272.46 o
  19  19   1      334.17     1612.27   1808.02 o
   0  20   1    52790.35    65055.25   1371.13 o
   1  20   1    26212.70    29713.55    783.36 o
   2  20   1      649.98     2531.94    718.78 o
   3  20   1       29.97     1048.71    728.32 o
   4  20   1    22349.05    24118.42    772.82 o
   5  20   1    12158.75    12814.97    753.48 o
   6  20   1    22288.68    22781.32   1194.83 o
   7  20   1      193.72     -569.69    815.24 o
   8  20   1     2442.49     1085.30    812.14 o
   9  20   1     3314.22      153.64   1038.71 o
  10  20   1     4119.44     1756.68    917.19 o
  11  20   1      668.15      -77.15   1093.80 o
  12  20   1     4985.83     3397.45    999.81 o
  13  20   1     3778.25     1425.63   1408.76 o
  14  20   1     4424.51     2393.87   1526.08 o
  15  20   1     4093.73     2561.72   1950.55 o
  16  20   1      402.88     -318.66   1703.57 o
  17  20   1     1976.22     1576.62   1921.63 o
   1  21   1    14658.79    16500.82    799.04 o
   2  21   1     3317.70     5165.97    797.75 o
   3  21   1    10301.60    14173.05   1324.20 o
   4  21   1      647.37     2274.03    757.50 o
   5  21   1     1828.60     2350.16    801.11 o
   6  21   1     1288.77     1251.12    799.20 o
   7  21   1     7457.41     7442.37    841.33 o
   8  21   1     2244.41     1475.44    972.28 o
   9  21   1     7044.08     4429.62    988.13 o
  10  21   1      532.73     -824.36    940.27 o
  11  21   1      148.97     -863.05    896.59 o
  12  21   1       18.49    -1197.67   1197.67 o
  13  21   1     1426.41     -301.32   1585.60 o
  14  21   1      292.89    -1681.48   1681.48 o
  15  21   1     8689.07     6725.09   2004.89 o
  16  21   1      197.29      316.46   1709.65 o
   0  22   1    11815.05    14615.97   1183.42 o
   1  22   1     8457.30     8421.31    820.28 o
   2  22   1     2470.18     1951.75    790.37 o
   3  22   1       12.78     1565.95    902.34 o
   4  22   1    10547.11    15824.53   1445.91 o
   5  22   1    12672.64    14899.34    881.88 o
   6  22   1    11914.39    13744.30    876.50 o
   7  22   1     9541.21    10559.71   1181.50 o
   8  22   1     3912.22     4016.91   1144.34 o
   9  22   1     1886.74     1331.50    997.76 o
  10  22   1     5782.30     4880.40   1137.56 o
  11  22   1      803.23     -397.20    965.13 o
  12  22   1     3282.99      808.78   1122.35 o
  13  22   1     5280.39      918.44   1425.36 o
  14  22   1     4466.62     1864.43   1760.54 o
  15  22   1       14.03    -1568.17   1985.62 o
   1  23   1      692.27     -121.02    816.74 o
   2  23   1     1317.96      757.31    792.04 o
   3  23   1     6576.54     7299.42    857.06 o
   4  23   1     3037.48     7163.77   1500.47 o
   5  23   1     2222.74     2972.32   1052.28 o
   6  23   1      879.67     2041.70   1052.22 o
   7  23   1     3307.04     3659.63   1002.32 o
   8  23   1       55.69      577.35   1125.03 o
   9  23   1     4372.53     3403.02   1066.55 o
  10  23   1        7.78     -406.35    986.59 o
  11  23   1      752.53     -288.26   1064.64 o
  12  23   1      594.55    -1149.35   1262.10 o
  13  23   1      213.84    -1646.90   1646.90 o
  14  23   1       46.16    -1646.37   1846.96 o
   0  24   1     9102.57    10838.51   1166.37 o
   1  24   1     1914.58      843.35    887.54 o
   2  24   1      893.41      515.36    985.58 o
   3  24   1     1484.69      987.92    951.70 o
   4  24   1      412.86     2649.18   1692.13 o
   5  24   1     1879.43     3248.59   1094.57 o
   6  24   1     6390.98     9156.78   1360.91 o
   7  24   1     6210.49     6762.05   1196.06 o
   8  24   1        9.19     1088.66   1111.48 o
   9  24   1       53.81      251.26    997.79 o
  10  24   1     3770.30     3482.17   1233.58 o
  11  24   1      476.93     -571.44   1155.25 o
  12  24   1       98.71    -1390.07   2063.24 o
  13  24   1      607.80       30.44   1818.21 o
   1  25   1     1229.20      743.46   1063.45 o
   2  25   1      117.24     -486.28   1100.26 o
   3  25   1      202.94     -812.68   1251.23 o
   4  25   1     1021.09     -212.27   1144.91 o
   5  25   1     6612.53     5725.56   1700.36 o
   6  25   1       54.49     1731.86   1388.31 o
   7  25   1     1372.86     2001.54   1394.76 o
   8  25   1     1825.84     1682.94   1174.98 o
   9  25   1     1682.83     2168.68   1222.58 o
  10  25   1       65.61     -455.71   1066.40 o
  11  25   1      747.64      -12.99   2004.23 o
  12  25   1     2022.09      155.14   2927.77 o
   0  26   1    10414.30    12983.97   1986.43 o
   1  26   1       19.62       95.01   1092.44 o
   2  26   1      681.59     -188.77   1468.05 o
   3  26   1     4053.77     2865.65   1530.18 o
   4  26   1     1743.77     1571.98   1513.75 o
   5  26   1      442.72      842.29   1387.37 o
   6  26   1      371.35      534.14   1662.98 o
   7  26   1     2208.25     1347.62   1624.93 o
   8  26   1       43.12      188.14   1603.50 o
   9  26   1     2665.84     4485.32   1797.93 o
  10  26   1        4.06      685.88   2664.98 o
   1  27   1     1079.06     -376.86   2822.71 o
   2  27   1     5926.78     4471.33   2265.49 o
   3  27   1       71.03     -469.58   1868.06 o
   4  27   1      240.80     -128.51   1588.98 o
   5  27   1     3732.81     2455.35   1376.26 o
   6  27   1     1832.96     1109.52   1671.78 o
   7  27   1       10.98     1376.78   2291.00 o
   2  28   1      228.93    -1756.28   2934.20 o
   3  28   1     2919.28      391.64   2175.06 o
   2   0   2    20209.40    19579.33    173.51 o
   3   0   2    99655.53   103263.05   1272.30 o
   4   0   2      782.18     1980.67    173.39 o
   5   0   2   286747.28   281289.97   2780.05 o
   6   0   2   122254.59   121253.43    975.99 o
   7   0   2    93369.66    98936.36   1115.10 o
   8   0   2    13770.10    13689.34    303.10 o
   9   0   2   127832.45   124814.41   1128.26 o
  10   0   2     1980.42     2025.48    304.68 o
  11   0   2     9296.77     9279.10    351.99 o
  12   0   2    40783.15    42752.61    480.00 o
  13   0   2    28032.85    29940.71    912.55 o
  14   0   2   119551.82   128173.40   1039.65 o
  15   0   2      744.86     3026.23    809.01 o
  16   0   2    74666.77    82394.30   1032.69 o
  17   0   2     2246.86     4169.86    879.77 o
  18   0   2     5293.34     6403.31    929.84 o
  19   0   2        9.31      747.49   1102.09 o
  20   0   2    31793.14    35427.95   1368.53 o
  21   0   2     1092.03     2458.84   1173.17 o
  22   0   2      846.39     1447.30   1333.15 o
  23   0   2      368.63     1387.94   1793.01 o
  24   0   2     6128.28     5546.25   1730.95 o
  25   0   2     4808.79     6488.93   1859.07 o
   2   1   2   122823.08   119966.76    681.93 o
   3   1   2    13649.83    13698.68    150.06 o
   4   1   2    27668.49    29644.88    262.48 o
   5   1   2   113173.21   117936.52    766.70 o
   6   1   2     3319.14     4303.75    219.45 o
   7   1   2    51042.37    52110.37    249.98 o
   8   1   2    34150.39    36442.17    250.93 o
   9   1   2     6646.12     6543.84    214.80 o
  10   1   2    55576.23    57683.35    476.41 o
  11   1   2      538.35      611.81    241.22 o
  12   1   2     2404.59     2685.67    272.80 o
  13   1   2    21333.92    23234.42    330.61 o
  14   1   2   108884.16   117144.26    752.47 o
  15   1   2     9863.68    12075.54    576.02 o
  16   1   2      194.46      563.63    636.71 o
  17   1   2     2039.01     2479.16    667.35 o
  18   1   2      244.41      378.56    710.05 o
  19   1   2      388.48      723.20    693.80 o
  20   1   2      179.35      707.79    769.75 o
  21   1   2       11.77      671.74   1004.11 o
  22   1   2    14066.43    14434.54   1031.26 o
  23   1   2     1534.42     3162.01   1092.92 o
  24   1   2      129.65      744.44   1203.71 o
  25   1   2       67.23     1405.49   1210.93 o
  26   1   2     1274.70     2562.39   2480.39 o
   1   2   2    51126.98    56632.25    913.04 o
   2   2   2    61577.16    61106.13    279.15 o
   3   2   2    12741.85    12533.74    109.51 o
   4   2   2    20694.73    20002.65    211.30 o
   5   2   2   134373.03   136349.09    989.70 o
   6   2   2   299101.59   300462.47   1277.45 o
   7   2   2     1952.07     2230.45    185.91 o
   8   2   2   474580.63   474348.94   2529.56 o
   9   2   2     8073.35     7323.59    238.28 o
  10   2   2     3862.19     4346.10    256.10 o
  11   2   2     2543.98     2539.46    265.81 o
  12   2   2     3075.15     3713.88    288.94 o
  13   2   2    23830.32    24717.18    441.74 o
  14   2   2    84957.13    89749.77    719.38 o
  15   2   2    41220.77    45869.09    834.14 o
  16   2   2    21544.81    23403.10    675.57 o
  17   2   2    10738.93    11382.61    662.83 o
  18   2   2     1079.82     1537.63    710.14 o
  19   2   2      527.99      638.68    820.96 o
  20   2   2     7950.00     8612.57    869.20 o
  21   2   2      195.08     1201.03    888.52 o
  22   2   2      162.66     1366.07    897.17 o
  23   2   2       18.11     1362.10    965.85 o
  24   2   2      242.68     1311.90   1073.63 o
  25   2   2       20.01     1826.91   1086.55 o
  26   2   2        5.74      374.82   1600.93 o
   1   3   2     5439.83     6128.89    292.86 o
   2   3   2   223785.11   232158.00    871.70 o
   3   3   2    55411.69    56137.41    381.11 o
   4   3   2    33262.32    33257.67    206.60 o
   5   3   2    10909.58    10885.30    168.18 o
   6   3   2   543101.44   524717.44   2790.53 o
   7   3   2    62609.62    61382.97    607.22 o
   8   3   2   116740.35   120665.80    645.23 o
   9   3   2     7719.32     7818.72    164.26 o
  10   3   2      931.49      870.79    137.52 o
  11   3   2    19500.91    19420.01    328.97 o
  12   3   2    42013.63    42166.02    630.88 o
  13   3   2     8642.13     8556.88    329.88 o
  14   3   2     1970.22     1902.94    462.79 o
  15   3   2     6417.65     7244.29    673.06 o
  16   3   2       92.15      503.40    681.09 o
  17   3   2     4254.25     5167.86    732.88 o
  18   3   2     2339.11     2668.51    708.10 o
  19   3   2     1582.81     1795.05    776.73 o
  20   3   2    10384.09    11137.91    868.80 o
  21   3   2        1.15      730.30    894.64 o
  22   3   2      107.73     1199.21    891.80 o
  23   3   2       83.10     1455.38    928.61 o
  24   3   2     1414.06     3072.29   1038.26 o
  25   3   2       29.10     1494.39   1081.81 o
  26   3   2      144.37     1471.30   1459.56 o
   0   4   2     1356.36     1577.20    154.96 o
   1   4   2    17055.18    18351.73    174.34 o
   2   4   2    28652.98    30521.29    331.39 o
   3   4   2    53906.30    56508.02    287.80 o
   4   4   2   118488.68   117879.02    381.11 o
   5   4   2   100178.79    99106.98    392.06 o
   6   4   2   123752.91   123607.84    559.68 o
   7   4   2    30963.53    30296.84    266.40 o
   8   4   2    33498.09    33073.41    383.91 o
   9   4   2    86663.52    84473.98    795.08 o
  10   4   2    15958.64    15260.63    248.27 o
  11   4   2     5801.74     5714.53    197.60 o
  12   4   2    35567.90    35076.70    536.41 o
  13   4   2     4062.97     3759.43    392.19 o
  14   4   2     7385.33     7462.90    634.29 o
  15   4   2     6261.72     7687.65    642.72 o
  16   4   2      621.03      378.19    698.18 o
  17   4   2     5490.85     6154.22    706.54 o
  18   4   2        3.97      709.83    776.52 o
  19   4   2       10.26      565.47    810.14 o
  20   4   2    22799.67    23646.42    913.02 o
  21   4   2     1905.94     2807.38    835.49 o
  22   4   2      570.16     1062.74    821.65 o
  23   4   2      346.33     1692.93    851.83 o
  24   4   2     3327.22     4530.00    897.11 o
  25   4   2      299.39     1163.07   1004.09 o
  26   4   2     2409.22     1543.46   2206.54 o
   1   5   2    43657.07    43682.73    448.46 o
   2   5   2     7243.82     8292.97    175.07 o
   3   5   2   148944.83   148649.14    717.16 o
   4   5   2    37108.21    42078.70    361.66 o
   5   5   2    56348.16    55775.71    273.99 o
   6   5   2    30403.74    32620.12    339.50 o
   7   5   2      997.76     1270.89    183.06 o
   8   5   2    20556.93    20886.58    285.19 o
   9   5   2     2545.35     2293.96    217.92 o
  10   5   2    45537.93    43742.88    741.61 o
  11   5   2     4928.32     4639.14    241.83 o
  12   5   2    39343.69    39551.93    813.96 o
  13   5   2    24626.34    23504.94    728.04 o
  14   5   2    14729.88    14901.71    649.45 o
  15   5   2    21775.66    22853.67    681.06 o
  16   5   2     1850.21     2141.27    682.43 o
  17   5   2     2945.19     3694.71    744.15 o
  18   5   2    41388.32    41626.96   1236.22 o
  19   5   2     8722.24    11044.47    799.49 o
  20   5   2     2009.54     2700.24    837.94 o
  21   5   2     2683.09     3171.18    902.82 o
  22   5   2    12845.22    14076.95    944.17 o
  23   5   2       50.65     1361.36    872.41 o
  24   5   2     3787.86     5585.91    969.38 o
  25   5   2       79.48       68.02   2345.38 o
   0   6   2    69442.64    68817.60   1804.06 o
   1   6   2    13550.76    15005.77    309.30 o
   2   6   2    71088.12    71419.36    973.88 o
   3   6   2    97519.07    96800.01    758.17 o
   4   6   2   138659.42   138073.86    933.98 o
   5   6   2    82584.63    78950.77    846.91 o
   6   6   2    26103.45    27370.46    304.81 o
   7   6   2     2737.99     2922.13    210.41 o
   8   6   2   103945.26   105598.03    653.11 o
   9   6   2     1138.80      943.65    220.25 o
  10   6   2     6379.62     6833.82    237.91 o
  11   6   2     3539.87     3216.97    263.19 o
  12   6   2    10012.31     9378.37    304.38 o
  13   6   2    30938.50    29426.21    531.02 o
  14   6   2     8326.76     7791.06    595.47 o
  15   6   2     2368.06     2455.20    602.44 o
  16   6   2    73974.02    73544.86   1243.46 o
  17   6   2     7803.33     9967.67    753.72 o
  18   6   2      555.96     1347.99    748.91 o
  19   6   2      136.18      616.01    765.12 o
  20   6   2    10158.75    10909.43    844.48 o
  21   6   2      504.55     1370.08    860.80 o
  22   6   2     4727.86     4390.53    846.17 o
  23   6   2      477.89      967.47    972.15 o
  24   6   2     1832.74     3504.54   1226.50 o
   1   7   2    23585.98    24674.99    368.61 o
   2   7   2   119837.08   119516.48    936.12 o
   3   7   2     3934.11     4171.79    249.39 o
   4   7   2       99.55      313.81    152.88 o
   5   7   2      108.68      284.63    167.72 o
   6   7   2    33585.05    34553.10    302.60 o
   7   7   2   314051.28   306037.44   2462.89 o
   8   7   2      160.11      229.34    242.34 o
   9   7   2     6060.48     6232.58    268.78 o
  10   7   2    70466.20    67079.02    556.57 o
  11   7   2    41355.20    40454.77    640.00 o
  12   7   2     2529.17     2347.61    271.48 o
  13   7   2    47805.25    45856.17    916.52 o
  14   7   2     2396.04     2338.30    431.82 o
  15   7   2    16442.02    16188.64    503.52 o
  16   7   2    12760.86    12762.09    518.44 o
  17   7   2     1699.72     1848.78    589.52 o
  18   7   2      751.82     1200.10    631.66 o
  19   7   2     2854.59     3619.77    682.68 o
  20   7   2      590.57     1413.93    711.64 o
  21   7   2        0.19      876.33    939.55 o
  22   7   2     1706.35     1956.21   1147.26 o
  23   7   2       74.46      307.10   1312.73 o
  24   7   2      280.22      935.15   1221.72 o
   0   8   2   255254.02   263072.97   4428.86 o
   1   8   2      793.64     1300.33    213.92 o
   2   8   2   103860.03   104424.92    959.39 o
   3   8   2    42741.45    43626.22    506.71 o
   4   8   2   483604.59   482873.13   2726.20 o
   5   8   2    34074.38    33751.96    397.49 o
   6   8   2      947.08     1128.98    232.35 o
   7   8   2      146.62      141.20    219.13 o
   8   8   2      357.15      744.81    249.48 o
   9   8   2     4816.89     4881.01    279.68 o
  10   8   2    47686.66    45535.10    525.04 o
  11   8   2     8415.21     8566.83    325.70 o
  12   8   2    89860.53    82090.73   1674.52 o
  13   8   2    11516.75    10507.83    386.32 o
  14   8   2    15626.57    14548.79    467.80 o
  15   8   2      117.29      -21.59    451.75 o
  16   8   2     2159.58     1550.39    585.06 o
  17   8   2     1072.60     1074.41    610.76 o
  18   8   2     9039.46     8829.69    726.29 o
  19   8   2      259.48     1163.57    726.91 o
  20   8   2      834.52     1850.09    905.46 o
  21   8   2     1161.49     2039.33   1338.58 o
  22   8   2        6.89     1097.34   1182.24 o
  23   8   2      100.63       84.52   1251.40 o
  24   8   2      100.33      812.63   1244.72 o
   1   9   2    23454.50    23401.24    407.27 o
   2   9   2   190807.47   190872.89   1964.77 o
   3   9   2     6950.03     6657.57    303.45 o
   4   9   2     3442.25     4015.97    300.57 o
   5   9   2       42.51      255.79    310.14 o
   6   9   2    32994.65    32059.93    691.49 o
   7   9   2    32108.77    31063.80    349.00 o
   8   9   2    86323.96    84070.45    963.45 o
   9   9   2     3810.38     4104.86    279.43 o
  10   9   2    40847.89    38079.30    535.27 o
  11   9   2      592.85      648.61    319.78 o
  12   9   2     5732.88     6299.54    435.93 o
  13   9   2    30990.79    29563.36    679.81 o
  14   9   2     6514.54     6206.04    443.11 o
  15   9   2      450.15      258.61    540.75 o
  16   9   2     9271.89     9058.26    674.48 o
  17   9   2     1567.19     1758.03    683.87 o
  18   9   2    14110.71    12166.98   1078.15 o
  19   9   2     3711.71     4284.06    834.08 o
  20   9   2      508.34     1554.68   1110.91 o
  21   9   2      289.76     1217.93   1198.47 o
  22   9   2     2063.42     4156.31   1179.20 o
  23   9   2      255.73     2563.84   1337.22 o
   0  10   2    21569.44    23214.44   1163.24 o
   1  10   2    27258.35    27215.58    402.00 o
   2  10   2    11205.93    12416.45    334.46 o
   3  10   2   120215.74   120448.72    803.66 o
   4  10   2     5334.42     5194.02    343.32 o
   5  10   2     8426.86     8131.20    364.13 o
   6  10   2    17872.50    18802.04    575.87 o
   7  10   2     1110.72      880.22    263.16 o
   8  10   2     2747.70     2862.41    272.21 o
   9  10   2      834.70     1034.38    275.20 o
  10  10   2    66614.02    63566.80   1283.03 o
  11  10   2     1182.02     1165.91    334.94 o
  12  10   2    87710.75    82988.48   1693.87 o
  13  10   2     3740.30     4687.64    491.03 o
  14  10   2     1589.88      602.59    607.99 o
  15  10   2      849.73      391.67    754.23 o
  16  10   2    14000.50    12822.80    798.97 o
  17  10   2     7602.60     7748.61    849.65 o
  18  10   2     6331.90     6593.20    848.47 o
  19  10   2       10.33      941.04   1070.91 o
  20  10   2    12220.43    12790.81   1200.48 o
  21  10   2     2695.86     6062.10   1316.42 o
  22  10   2      292.30     1829.56   1337.79 o
  23  10   2        8.74     2197.43   1624.06 o
   1  11   2    81634.25    83862.98   1306.13 o
   2  11   2    12941.93    12715.70    331.19 o
   3  11   2    83317.98    85338.13    819.36 o
   4  11   2     4573.48     4598.54    371.94 o
   5  11   2    26028.61    26117.73    442.61 o
   6  11   2      988.52      818.52    386.91 o
   7  11   2     1959.93     1912.76    405.10 o
   8  11   2    15675.15    14195.59    497.29 o
   9  11   2     3041.10     3129.79    342.15 o
  10  11   2    41299.18    40876.63    730.76 o
  11  11   2      287.12     1270.78    444.78 o
  12  11   2     8291.63     8021.25    478.43 o
  13  11   2     3506.28     3951.94    472.64 o
  14  11   2    33367.59    29541.25   1929.89 o
  15  11   2     3985.70     3227.13    775.73 o
  16  11   2      352.61     -348.00    810.02 o
  17  11   2      364.82       93.45    830.26 o
  18  11   2     8408.84     8020.41   1175.82 o
  19  11   2      964.17     1468.78   1197.01 o
  20  11   2      116.51     1098.84   1169.23 o
  21  11   2       39.03     1411.58   1170.78 o
  22  11   2    12776.70    15576.80   1312.37 o
  23  11   2     1789.55     3138.71   1274.46 o
   0  12   2    44036.91    46296.25   1992.95 o
   1  12   2      331.60      694.75    245.99 o
   2  12   2     4941.36     5057.24    271.01 o
   3  12   2    16329.66    16744.10    381.84 o
   4  12   2   182112.56   184353.48   1438.74 o
   5  12   2     4508.75     3963.78    422.27 o
   6  12   2    45098.24    44906.04    558.92 o
   7  12   2     8304.29     8460.99    460.27 o
   8  12   2    40082.39    39710.73    989.68 o
   9  12   2    59304.20    58064.86   1778.51 o
  10  12   2    43969.71    44923.95   1129.75 o
  11  12   2    21896.06    22083.17    784.82 o
  12  12   2    16553.65    15689.58    567.37 o
  13  12   2     1964.72     2758.05    557.82 o
  14  12   2     2194.05     2842.16    791.48 o
  15  12   2     3154.90     1894.82    813.88 o
  16  12   2     2130.78     1094.68    841.17 o
  17  12   2      571.51      238.64   1162.78 o
  18  12   2      711.38      970.04   1177.61 o
  19  12   2      821.21      182.07   1219.05 o
  20  12   2      449.24     1223.26   1143.58 o
  21  12   2     2061.40     3717.24   1163.52 o
  22  12   2     2550.90     4705.23   1167.37 o
   1  13   2     3791.45     3882.18    257.47 o
   2  13   2   154023.27   160917.75   2365.70 o
   3  13   2    19182.86    18571.41    521.75 o
   4  13   2    28082.81    28915.82    510.73 o
   5  13   2      344.82      474.98    442.15 o
   6  13   2    89833.10    90855.77   1246.65 o
   7  13   2    21711.16    21746.19    540.47 o
   8  13   2    31740.88    31982.68    692.49 o
   9  13   2      706.55       83.88    476.36 o
  10  13   2    50034.90    48893.29   1461.42 o
  11  13   2     1201.30     1540.27    504.42 o
  12  13   2    45548.05    44445.24   1657.56 o
  13  13   2    18038.60    18151.67    639.46 o
  14  13   2      110.51      490.72    788.78 o
  15  13   2      170.28     -701.94    894.69 o
  16  13   2    11341.25     8900.07   1083.87 o
  17  13   2      688.49     -249.02   1244.83 o
  18  13   2      485.37      301.33   1147.97 o
  19  13   2     2531.93     2058.48   1241.00 o
  20  13   2        7.49      630.84   1199.76 o
  21  13   2       24.79     1427.28   1095.93 o
  22  13   2      126.08     2005.55   1221.95 o
   0  14   2      550.35      467.63    465.88 o
   1  14   2      426.29      714.94    251.73 o
   2  14   2    11677.42    11515.11    345.54 o
   3  14   2     1842.66     1684.12    396.95 o
   4  14   2    41395.36    41586.98    673.09 o
   5  14   2    31980.26    32679.19    516.85 o
   6  14   2      933.35      558.46    490.43 o
   7  14   2     3209.17     3153.62    519.59 o
   8  14   2    39245.73    37604.86    670.00 o
   9  14   2     1852.70     1546.96    500.27 o
  10  14   2       43.28      141.24    508.84 o
  11  14   2     3698.00     3599.44    606.82 o
  12  14   2     3602.20     3167.94    647.49 o
  13  14   2     3380.16     2774.26    615.48 o
  14  14   2     4850.06     5100.50    776.52 o
  15  14   2    14563.51    15240.99   1702.67 o
  16  14   2     1414.02      382.62   1057.80 o
  17  14   2        1.81    -1104.23   1204.36 o
  18  14   2       43.10     -529.80   1247.65 o
  19  14   2      150.59     -674.79   1252.31 o
  20  14   2     3248.14     2826.11   1275.19 o
  21  14   2      203.65      955.21   1196.15 o
  22  14   2        1.37    -1357.67   3320.78 o
   1  15   2     6758.74     7461.01    453.09 o
   2  15   2    11517.66    12653.19    490.28 o
   3  15   2    14158.08    14626.24    437.10 o
   4  15   2    14471.18    14824.69    468.13 o
   5  15   2     2856.56     2470.07    466.34 o
   6  15   2    53662.11    55069.22    835.73 o
   7  15   2     4190.35     4205.69    543.03 o
   8  15   2     7003.85     6207.66    571.24 o
   9  15   2    10213.24     9752.32    542.96 o
  10  15   2       81.47     -225.24    574.40 o
  11  15   2      235.52       60.10    642.38 o
  12  15   2     1899.28     1419.31    663.95 o
  13  15   2     1884.33     1713.45    673.72 o
  14  15   2    10217.33     9203.72    787.96 o
  15  15   2     1925.44     1669.06   1117.05 o
  16  15   2    15930.17    15297.25   1392.34 o
  17  15   2     1423.98      139.34   1191.25 o
  18  15   2    16825.75    16908.91   2039.59 o
  19  15   2        2.42     -999.12   1285.77 o
  20  15   2     2436.78     1494.94   1134.93 o
  21  15   2      374.76      646.44   1336.60 o
   0  16   2    19298.06    20007.74    981.67 o
   1  16   2       21.17      335.45    584.54 o
   2  16   2     7846.82     8154.06    593.93 o
   3  16   2    15200.44    16288.46    655.66 o
   4  16   2     2774.58     2014.08    527.50 o
   5  16   2    13341.93    12596.26    495.46 o
   6  16   2     1055.56      559.57    505.51 o
   7  16   2     1756.32     1221.32    554.92 o
   8  16   2     9230.51     8635.17    590.56 o
   9  16   2     2898.78     2615.50    619.26 o
  10  16   2    28253.24    25985.95    716.70 o
  11  16   2     9943.89     8611.12    680.02 o
  12  16   2     5745.25     4349.03    689.90 o
  13  16   2      672.40      480.74    697.47 o
  14  16   2      302.72      -13.82   1027.01 o
  15  16   2     1674.19     1439.61   1035.85 o
  16  16   2    10818.81    10449.89   1626.28 o
  17  16   2     5034.02     4528.33   1179.86 o
  18  16   2     1895.78     1089.89   1238.50 o
  19  16   2     2570.93     2227.88   1232.49 o
  20  16   2     6953.73     5900.39   1305.66 o
  21  16   2      133.99       61.49   1732.46 o
   1  17   2     6336.60     7824.74    638.09 o
   2  17   2    16515.68    19291.13    687.40 o
   3  17   2    26798.25    27216.66    831.24 o
   4  17   2     2111.24     2614.87    629.89 o
   5  17   2     4929.28     5074.83    645.88 o
   6  17   2     9251.29     7681.85    587.07 o
   7  17   2     5908.74     5012.53    617.81 o
   8  17   2     5447.83     5496.61    662.64 o
   9  17   2       83.68     -206.58    627.66 o
  10  17   2     1020.79      610.19    650.85 o
  11  17   2    23582.94    22832.12    718.01 o
  12  17   2       17.53     -301.06    723.10 o
  13  17   2      745.52      593.48    948.41 o
  14  17   2     7440.67     7410.65   1059.76 o
  15  17   2     1856.56     1782.80   1187.31 o
  16  17   2      402.25     -836.78   1143.49 o
  17  17   2      135.21     -701.11   1268.63 o
  18  17   2     1641.51      236.20   1216.51 o
  19  17   2      373.73     -336.07   1325.77 o
  20  17   2      273.23     -346.81   1611.24 o
   0  18   2    40458.57    46809.92   1214.07 o
   1  18   2     1729.81     2416.36    650.13 o
   2  18   2      202.59      714.21    654.85 o
   3  18   2     9105.63     9845.06    653.89 o
   4  18   2    31765.57    34742.70   1166.58 o
   5  18   2    11843.12    10404.69    688.70 o
   6  18   2     5336.61     4219.29    677.74 o
   7  18   2      202.63     -762.94    762.94 o
   8  18   2     9817.50     7830.17    824.16 o
   9  18   2    42798.91    42058.38    841.18 o
  10  18   2     4469.71     4186.99    736.68 o
  11  18   2     5403.53     5311.66    785.76 o
  12  18   2     2996.65     2118.96    821.09 o
  13  18   2     5571.61     5268.16   1020.56 o
  14  18   2     1011.86      781.05   1024.81 o
  15  18   2     5221.99     4873.86   1108.95 o
  16  18   2      398.51     -315.34   1106.78 o
  17  18   2        4.50    -1026.05   1229.97 o
  18  18   2     3771.54     3630.54   1524.55 o
  19  18   2      109.52      -95.82   1206.14 o
  20  18   2       39.96     -454.70   2012.23 o
   1  19   2     7655.12    10159.72    697.24 o
   2  19   2    54571.96    64239.11   2035.50 o
   3  19   2        5.86      887.78    664.05 o
   4  19   2    16488.30    17468.76    721.54 o
   5  19   2       13.61     -149.09    684.44 o
   6  19   2     2744.79     2144.81    747.77 o
   7  19   2     2426.38      586.62    783.76 o
   8  19   2      165.04     -784.22    784.22 o
   9  19   2     2196.65     1757.00    792.98 o
  10  19   2     6221.37     4585.83    862.56 o
  11  19   2     1527.34      786.99    977.01 o
  12  19   2     6059.50     5214.93   1100.70 o
  13  19   2       42.22     -232.63   1205.38 o
  14  19   2     5199.11     3700.82   1181.77 o
  15  19   2       73.18     -337.79   1424.14 o
  16  19   2     1479.62     1248.22   1475.22 o
  17  19   2     2788.90     3790.82   1399.02 o
  18  19   2      668.84     -263.31   1289.23 o
  19  19   2      191.08      965.86   1700.26 o
   0  20   2    32988.11    40449.50   1136.25 o
   1  20   2     1551.18     3454.43    736.14 o
   2  20   2     2636.35     3235.48    708.23 o
   3  20   2     3364.01     3812.01    700.15 o
   4  20   2     1856.11     2844.01    688.86 o
   5  20   2     4168.89     5121.86    765.54 o
   6  20   2       16.69     -570.84    834.75 o
   7  20   2      869.87      340.11    858.26 o
   8  20   2     1838.07      303.58    869.48 o
   9  20   2      176.46     -295.36    782.53 o
  10  20   2     5224.78     2926.46    882.71 o
  11  20   2      300.28     -541.24   1026.63 o
  12  20   2     6908.68     4717.32   1168.84 o
  13  20   2        9.17     -879.22   1440.98 o
  14  20   2      112.38    -1471.50   1471.50 o
  15  20   2     3941.01     3242.29   1614.89 o
  16  20   2     4957.92     3163.23   1702.57 o
  17  20   2      188.32      507.51   2027.28 o
  18  20   2       29.10     -288.18   2125.01 o
   1  21   2     4905.01     5045.48    768.88 o
   2  21   2     1888.90     3378.38    902.60 o
   3  21   2     1569.25     3799.22   1031.04 o
   4  21   2     9142.49    12439.83    808.80 o
   5  21   2     3260.67     3962.13    776.11 o
   6  21   2      171.20      305.41    813.07 o
   7  21   2      164.86     -102.46    905.66 o
   8  21   2     4408.87     3715.52    904.86 o
   9  21   2        3.47     -186.14   1023.10 o
  10  21   2     6104.02     4605.34   1156.24 o
  11  21   2     2070.78     1322.15   1024.12 o
  12  21   2     3189.15     1624.08   1237.66 o
  13  21   2       78.65    -1444.30   1444.30 o
  14  21   2     4529.26     1796.04   1570.85 o
  15  21   2      294.99    -1655.47   2246.55 o
  16  21   2     1556.64    -1284.52   2825.00 o
  17  21   2       77.71    -1045.61   2833.02 o
   0  22   2     2354.62     1967.29   1058.97 o
   1  22   2      449.35      393.44    746.57 o
   2  22   2     2983.79     3796.18    760.33 o
   3  22   2     2018.57     1281.60    911.19 o
   4  22   2    10392.75    12575.29    957.35 o
   5  22   2     2583.55     3591.95    922.25 o
   6  22   2     2362.55     3549.32    980.26 o
   7  22   2      176.13      597.40    969.01 o
   8  22   2     4450.46     4994.28   1005.94 o
   9  22   2       13.75        1.53   1047.92 o
  10  22   2     3754.99     3469.10   1048.99 o
  11  22   2       16.44     -966.17    966.17 o
  12  22   2     7671.78     5971.58   1574.48 o
  13  22   2     1297.64     -912.83   1436.59 o
  14  22   2       14.38    -1430.67   1430.67 o
  15  22   2      306.28    -2621.07   2973.42 o
  16  22   2       16.20     -650.82   2038.97 o
   1  23   2      554.68      -29.29    844.35 o
   2  23   2    29567.16    31725.28   1255.40 o
   3  23   2        8.29     1487.84   1048.19 o
   4  23   2     2605.45     6026.84   1134.72 o
   5  23   2     1732.58     2710.46    935.88 o
   6  23   2    21980.36    21222.38   1658.64 o
   7  23   2     1638.83     1919.58   1071.63 o
   8  23   2    15497.76    14870.62   1165.95 o
   9  23   2     1637.71     1150.18    989.31 o
  10  23   2     4563.14     3440.76   1054.96 o
  11  23   2     4137.82     3471.15   1187.90 o
  12  23   2     7357.92     3607.33   1317.44 o
  13  23   2     1633.43    -1365.57   1365.57 o
  14  23   2       88.40    -1490.59   1490.59 o
  15  23   2        6.74     1093.67   2547.10 o
   0  24   2     8700.88     7889.24   1651.88 o
   1  24   2      475.35      329.72   1083.57 o
   2  24   2       20.72      179.29   1049.95 o
   3  24   2     1483.17      874.63   1043.74 o
   4  24   2    12569.31    12998.11   1204.96 o
   5  24   2      123.21      991.63   1128.14 o
   6  24   2     4023.41     4338.70   1189.06 o
   7  24   2     1878.91     3614.30   1327.99 o
   8  24   2    11088.97    13048.90   1444.79 o
   9  24   2      746.89      577.56   1106.55 o
  10  24   2     7752.38     5938.29   1395.54 o
  11  24   2      630.33     -602.98   1141.79 o
  12  24   2       62.47    -1656.89   1656.89 o
  13  24   2       12.21    -2416.90   2525.31 o
   1  25   2      527.48      244.40   1303.14 o
   2  25   2       90.67     -287.28   1090.85 o
   3  25   2       28.43    -1117.62   1155.05 o
   4  25   2      135.65     2230.75   1746.47 o
   5  25   2      345.33     2269.61   1528.12 o
   6  25   2     1325.23     4021.65   1838.58 o
   7  25   2      367.16     2638.67   1229.47 o
   8  25   2      302.18     1731.59   1194.58 o
   9  25   2     1727.79     1813.04   1198.61 o
  10  25   2     1333.70     2922.08   1727.56 o
  11  25   2      110.26      857.99   1747.27 o
   0  26   2     2937.81     3180.86   2025.18 o
   1  26   2      216.77      110.96   1185.08 o
   2  26   2     1058.33      987.64   1282.74 o
   3  26   2     1613.88      -19.58   1256.28 o
   4  26   2      984.50    -1062.82   1365.73 o
   5  26   2      133.27     1886.20   1550.75 o
   6  26   2     3328.96     6316.30   1754.23 o
   7  26   2      883.30     1399.14   1363.52 o
   8  26   2       84.55      387.18   1653.76 o
   9  26   2      269.79     1386.40   1838.46 o
   1  27   2      395.87      -85.30   1639.27 o
   2  27   2      674.32      951.01   1583.35 o
   3  27   2      366.80      368.05   1783.19 o
   4  27   2        1.88     -609.05   2118.96 o
   5  27   2       15.77     -455.03   1394.43 o
   6  27   2      291.55      666.07   3400.29 o
   1  28   2      291.55     -774.52   2260.33 o
   2  28   2      128.19     -562.01   2826.70 o
   1   1   3    41460.32    42898.54    264.60 o
   2   1   3    50976.31    52725.66    443.59 o
   3   1   3     3700.05     4311.30     68.85 o
   4   1   3    22401.77    21180.72    150.97 o
   5   1   3   393811.66   383725.16   2333.38 o
   6   1   3    26339.79    26748.92    236.14 o
   7   1   3       48.84      300.84    184.02 o
   8   1   3    79271.35    80252.71    593.31 o
   9   1   3    19221.22    20101.93    256.95 o
  10   1   3    14358.13    15680.97    269.36 o
  11   1   3    30861.97    31288.20    381.80 o
  12   1   3    48468.36    48670.72    714.85 o
  13   1   3     6986.03     7693.86    342.51 o
  14   1   3      358.93      943.35    347.89 o
  15   1   3    23269.31    25034.03    644.21 o
  16   1   3      104.03      540.30    598.17 o
  17   1   3     8017.28     8730.20    688.86 o
  18   1   3    11271.26    12323.91    723.40 o
  19   1   3      527.79      751.33    731.51 o
  20   1   3     6159.43     6958.94    803.66 o
  21   1   3     1950.33     3268.67    865.46 o
  22   1   3     4892.57     5522.16    994.76 o
  23   1   3      247.04     1342.24    963.46 o
  24   1   3     4451.70     4779.82   1033.12 o
  25   1   3      186.69      772.03   1235.71 o
   0   2   3   291119.53   284020.72   3935.22 o
   1   2   3     2397.70     2646.91     81.51 o
   2   2   3    50852.02    53285.07    274.34 o
   3   2   3    15241.02    17643.00    194.08 o
   4   2   3   424619.84   412634.03   2824.08 o
   5   2   3    43013.36    42548.53    241.09 o
   6   2   3    24108.45    23757.27    199.28 o
   7   2   3     8689.70     9463.04    193.34 o
   8   2   3     7224.51     6838.47    229.50 o
   9   2   3    17306.49    17257.51    274.33 o
  10   2   3       68.31       49.06    264.37 o
  11   2   3     4776.09     4704.81    289.07 o
  12   2   3    24733.26    24479.62    362.37 o
  13   2   3    43555.21    45111.43    458.24 o
  14   2   3     4717.54     5228.94    361.64 o
  15   2   3      358.10      726.21    581.78 o
  16   2   3      950.76     2082.08    622.81 o
  17   2   3      572.08      875.63    648.80 o
  18   2   3       53.62      199.41    709.37 o
  19   2   3     3657.96     4556.90    730.83 o
  20   2   3    13521.82    14681.91    866.45 o
  21   2   3      112.93     1481.56    886.88 o
  22   2   3     1597.35     2169.55    969.43 o
  23   2   3      212.61     1123.07   1001.64 o
  24   2   3      121.00     1316.22   1121.76 o
  25   2   3      584.38     1133.98   1024.93 o
  26   2   3       14.22      942.97   2342.09 o
   1   3   3      184.94      786.99     95.51 o
   2   3   3   157980.20   165277.48   1565.62 o
   3   3   3     6001.48     6220.27    177.88 o
   4   3   3     3507.30     3920.52    139.21 o
   5   3   3     8607.87     9460.62    198.87 o
   6   3   3   308701.78   295091.91   1188.91 o
   7   3   3    23412.08    22784.35    386.74 o
   8   3   3    22727.36    24127.94    435.34 o
   9   3   3     6453.27     6296.67    181.55 o
  10   3   3     1719.32     1730.99    274.42 o
  11   3   3    91248.35    93802.43    866.20 o
  12   3   3    44144.32    45308.41    756.85 o
  13   3   3      224.36      413.21    342.44 o
  14   3   3    45313.83    44921.38    680.67 o
  15   3   3        0.58      730.47    588.58 o
  16   3   3    22527.48    23520.63    657.01 o
  17   3   3     6354.05     6741.86    723.69 o
  18   3   3       73.87      -17.98    704.07 o
  19   3   3       11.50      -74.84    809.38 o
  20   3   3        6.02      655.36    885.49 o
  21   3   3     3529.57     4210.06    877.11 o
  22   3   3      928.98     2170.52    855.32 o
  23   3   3      858.39     2291.58    944.83 o
  24   3   3       10.48      591.92    975.13 o
  25   3   3      124.00      590.74    970.39 o
  26   3   3     1066.99     1080.42   1436.37 o
   0   4   3   137967.56   140902.27   2808.93 o
   1   4   3     2403.93     2882.29    116.87 o
   2   4   3    69275.50    69372.14    560.10 o
   3   4   3   119156.38   120918.94    812.92 o
   4   4   3   464611.81   454339.22   2188.70 o
   5   4   3      900.62     1119.28    137.32 o
   6   4   3   173105.23   171820.39    407.98 o
   7   4   3    20651.86    20825.83    253.70 o
   8   4   3     7582.29     8695.94    259.81 o
   9   4   3    48332.88    45815.94    560.32 o
  10   4   3     1131.27     1195.23    160.25 o
  11   4   3    15656.16    13402.37    448.15 o
  12   4   3     9946.25     9495.27    367.94 o
  13   4   3    10698.20    10767.98    396.25 o
  14   4   3   116991.70   120740.91   2242.73 o
  15   4   3    36206.43    38754.12    751.03 o
  16   4   3    28577.91    28705.84    894.88 o
  17   4   3       90.07      121.19    724.09 o
  18   4   3      176.49      898.33    804.94 o
  19   4   3     1979.16     3081.76    787.74 o
  20   4   3     6094.15     6232.51    845.00 o
  21   4   3     2280.76     3108.20    898.08 o
  22   4   3     1249.10     1601.44    861.32 o
  23   4   3      927.91     1565.26    934.73 o
  24   4   3     3142.44     4360.73    959.03 o
  25   4   3      243.08     1343.19   1149.63 o
  26   4   3      598.04      488.07   2422.72 o
   1   5   3    31246.38    31680.17    257.76 o
   2   5   3    32251.75    32763.57    300.92 o
   3   5   3   111245.36   113733.53    769.90 o
   4   5   3     9453.04     9692.94    153.61 o
   5   5   3    75349.23    75108.48    477.66 o
   6   5   3    20985.22    22955.75    206.28 o
   7   5   3    26599.39    28208.50    237.61 o
   8   5   3    57677.81    57418.17    394.63 o
   9   5   3    31417.90    31669.92    336.38 o
  10   5   3      143.95      276.70    211.68 o
  11   5   3    21916.68    19374.05    499.51 o
  12   5   3     3142.70     3319.59    365.32 o
  13   5   3     1580.11     1461.89    390.76 o
  14   5   3     2576.17     2349.19    461.11 o
  15   5   3     9149.92    10069.54    747.38 o
  16   5   3     6037.94     6283.80    698.30 o
  17   5   3    13157.03    13973.93    757.98 o
  18   5   3     7926.14     7918.03    757.19 o
  19   5   3      557.90     1347.17    784.93 o
  20   5   3     1580.11     3558.12    892.97 o
  21   5   3      484.39      516.71    890.60 o
  22   5   3     9543.51     9994.20    845.67 o
  23   5   3      410.25     1921.13    874.33 o
  24   5   3        1.75     1397.92   1060.65 o
  25   5   3      163.67      -94.56   2277.91 o
   0   6   3   128559.58   130935.99   1397.49 o
   1   6   3     3438.07     3254.38    220.66 o
   2   6   3    10307.30     9243.44    396.75 o
   3   6   3    52422.29    52947.05    409.70 o
   4   6   3     6380.29     6839.90    165.46 o
   5   6   3    91792.12    89408.74    660.74 o
   6   6   3    35975.75    37649.48    290.95 o
   7   6   3    66210.71    64023.36    563.16 o
   8   6   3   140635.42   141452.44    812.59 o
   9   6   3    56057.84    55783.39    406.10 o
  10   6   3    25579.87    26263.91    407.59 o
  11   6   3    47170.91    46143.02    363.08 o
  12   6   3    94520.58    92780.63   1145.65 o
  13   6   3    23852.99    23751.46    490.14 o
  14   6   3     2467.53     2703.13    449.94 o
  15   6   3    10814.97    10660.46    659.11 o
  16   6   3     2203.08     2866.61    671.98 o
  17   6   3     7693.51     8113.73    719.72 o
  18   6   3     4125.70     4172.35    760.58 o
  19   6   3     2054.77     2428.98    807.01 o
  20   6   3    11421.47    12569.14   1232.33 o
  21   6   3      270.72     1543.74    888.06 o
  22   6   3       55.97      974.27   1091.40 o
  23   6   3      107.38      743.76   1099.73 o
  24   6   3     1391.06     2867.48   1251.61 o
   1   7   3    18989.11    19927.83    361.09 o
   2   7   3    13199.21    14309.21    263.79 o
   3   7   3    13093.23    12855.04    253.06 o
   4   7   3     1291.03     1406.61    177.44 o
   5   7   3    82263.16    83884.01    657.89 o
   6   7   3   336146.19   326827.53   2758.87 o
   7   7   3    14663.48    15269.50    248.21 o
   8   7   3    69617.55    70398.27    613.33 o
   9   7   3      842.50      837.90    259.68 o
  10   7   3     8301.90     7627.06    291.53 o
  11   7   3     4446.43     4833.87    265.02 o
  12   7   3    23430.38    24909.08    468.30 o
  13   7   3     7290.66     7000.77    367.75 o
  14   7   3    26486.02    24165.18    427.96 o
  15   7   3     6977.48     6755.30    474.59 o
  16   7   3     4732.88     5570.69    595.41 o
  17   7   3     2712.49     2869.02    642.64 o
  18   7   3      194.13      353.90    664.95 o
  19   7   3      950.78     1060.37    688.02 o
  20   7   3     3400.28     3186.03    809.00 o
  21   7   3     1046.99     2416.26    866.83 o
  22   7   3     6968.01    11107.90   1910.78 o
  23   7   3      110.56      538.69   1377.76 o
  24   7   3      207.31      881.04   1297.77 o
   0   8   3      148.38      318.18    223.89 o
   1   8   3     1032.09      992.23    204.08 o
   2   8   3    98560.66    96411.51    736.02 o
   3   8   3    14740.26    15373.42    284.96 o
   4   8   3    17017.82    15582.88    441.16 o
   5   8   3      539.32      477.03    233.55 o
   6   8   3   117992.19   118683.64   1436.84 o
   7   8   3     9027.26     9075.63    296.77 o
   8   8   3    31803.02    31037.29    390.97 o
   9   8   3    50572.60    49441.39    442.12 o
  10   8   3     6607.13     6059.09    300.10 o
  11   8   3     8393.21     7994.87    296.80 o
  12   8   3     8531.00     8028.82    346.19 o
  13   8   3    22437.02    21743.54    432.90 o
  14   8   3     1935.91     2086.44    381.45 o
  15   8   3    13075.06    12439.92    579.05 o
  16   8   3     4199.53     4252.71    590.89 o
  17   8   3     5449.61     6194.91    635.32 o
  18   8   3     1982.24     2222.65    775.59 o
  19   8   3     2502.45     2791.40    735.68 o
  20   8   3     1225.48     1808.26    888.87 o
  21   8   3     1918.09     2895.44    900.69 o
  22   8   3     2601.68     5072.90   1266.03 o
  23   8   3      417.94     1697.86   1286.21 o
  24   8   3      302.12      495.93   1263.05 o
   1   9   3     9579.57     9848.72    267.98 o
   2   9   3    14942.69    16174.23    292.76 o
   3   9   3      799.34      987.09    287.87 o
   4   9   3     7889.21     8758.72    316.53 o
   5   9   3    28488.03    28754.68    495.62 o
   6   9   3    15987.06    15924.17    459.50 o
   7   9   3       11.66       71.68    231.12 o
   8   9   3     9842.12     9210.34    338.47 o
   9   9   3    20432.64    20331.78    433.18 o
  10   9   3     6308.72     6654.98    312.38 o
  11   9   3     2208.91     2398.37    320.72 o
  12   9   3    22793.82    22771.13    384.05 o
  13   9   3      353.62      799.08    356.01 o
  14   9   3      471.50      662.19    549.75 o
  15   9   3      212.15       18.01    645.79 o
  16   9   3      629.37      371.07    666.62 o
  17   9   3     1276.19      628.60    727.78 o
  18   9   3     7717.08     8269.06    854.42 o
  19   9   3      200.60      842.23    867.41 o
  20   9   3       21.75     1035.87    947.83 o
  21   9   3       10.43      972.27   1289.85 o
  22   9   3     1900.81     3063.78   1145.74 o
  23   9   3      852.62     2849.92   1956.99 o
   0  10   3     4728.93     5102.73    638.62 o
   1  10   3    19746.35    19675.09    416.99 o
   2  10   3      720.15      724.53    272.68 o
   3  10   3    46749.86    48262.37    477.67 o
   4  10   3       14.82      -15.46    326.69 o
   5  10   3     7196.74     6929.79    356.14 o
   6  10   3       64.20      211.53    164.80 o
   7  10   3    18547.33    17521.69    599.55 o
   8  10   3     3466.32     3532.34    260.25 o
   9  10   3     5943.92     5392.87    288.35 o
  10  10   3      504.94      628.58    308.87 o
  11  10   3       60.29      192.83    369.44 o
  12  10   3    16218.17    16459.71    425.26 o
  13  10   3     1705.29     2164.82    481.90 o
  14  10   3     3900.75     2385.58    632.21 o
  15  10   3     6472.73     6228.18    772.51 o
  16  10   3    20261.96    19868.36   1101.45 o
  17  10   3      241.13       31.79    820.52 o
  18  10   3       97.66      346.11    855.13 o
  19  10   3       11.06       30.85    901.40 o
  20  10   3      938.38     1519.06   1081.92 o
  21  10   3        6.99      704.21   1253.17 o
  22  10   3     1972.95     3752.89   1375.40 o
  23  10   3      362.26     3161.83   1450.94 o
   1  11   3      852.95     1030.66    264.16 o
   2  11   3   117292.77   120310.64   1576.88 o
   3  11   3    49528.19    50748.32    700.24 o
   4  11   3    14947.66    15602.64    400.62 o
   5  11   3     1565.23     1481.25    377.54 o
   6  11   3    16445.01    16017.31    404.95 o
   7  11   3    13266.26    13469.63    405.20 o
   8  11   3    17364.17    17078.15    728.23 o
   9  11   3     2297.47     1989.65    364.99 o
  10  11   3    11936.26    11453.16    432.07 o
  11  11   3       21.56      270.07    395.89 o
  12  11   3    10340.14     9654.08    574.63 o
  13  11   3    16933.27    16840.01    586.48 o
  14  11   3       40.15      623.03    758.79 o
  15  11   3      306.74     -263.60    834.31 o
  16  11   3    24708.46    22735.88   1620.24 o
  17  11   3      488.54      268.67    857.58 o
  18  11   3    14593.89    15105.55   1179.56 o
  19  11   3     1696.15     1921.44   1184.98 o
  20  11   3     1598.94     2607.66   1229.32 o
  21  11   3       30.26      806.32   1189.36 o
  22  11   3     1269.93     1256.63   1403.34 o
  23  11   3        2.65     -278.36   1578.60 o
   0  12   3    13234.87    14060.36    529.93 o
   1  12   3    30453.43    31498.06    739.09 o
   2  12   3    25834.55    27334.90    562.90 o
   3  12   3     2398.34     3209.76    344.64 o
   4  12   3    44792.38    47912.51    648.11 o
   5  12   3       56.68       10.23    402.45 o
   6  12   3       99.41     -105.95    422.33 o
   7  12   3    12726.67    12425.53    446.78 o
   8  12   3    31268.36    30369.90    902.52 o
   9  12   3     1109.95     1017.85    466.54 o
  10  12   3    76894.38    71393.26   1929.85 o
  11  12   3    38373.71    38179.37   1353.15 o
  12  12   3     9334.59    10187.54    623.23 o
  13  12   3     1447.23     1925.95    569.12 o
  14  12   3      482.59      672.77    752.56 o
  15  12   3      705.15     -200.17    826.07 o
  16  12   3    11068.23     9880.79   1021.13 o
  17  12   3     8137.40     7014.63    963.41 o
  18  12   3     3859.96     3273.23   1151.22 o
  19  12   3      266.38     1283.27   1298.70 o
  20  12   3     7731.67     8043.92   1261.08 o
  21  12   3      606.76     1932.27   1219.05 o
  22  12   3      463.26     1616.09   1215.46 o
   1  13   3       39.30       18.91    259.67 o
   2  13   3     5472.21     6392.87    298.88 o
   3  13   3    26921.57    27486.72    511.31 o
   4  13   3     6715.95     7143.66    411.79 o
   5  13   3     7167.76     7360.25    452.94 o
   6  13   3    56286.82    57696.26    850.40 o
   7  13   3     5010.37     4905.97    450.17 o
   8  13   3    20182.88    19237.47    494.56 o
   9  13   3        9.34       49.14    457.69 o
  10  13   3      238.48      284.65    583.81 o
  11  13   3    55755.48    54272.47   1909.79 o
  12  13   3    11348.01    12230.66    671.66 o
  13  13   3        4.94      540.28    603.63 o
  14  13   3      347.40      951.63    774.08 o
  15  13   3     3307.39     3995.67    850.74 o
  16  13   3     1730.41     2291.77    927.70 o
  17  13   3     1246.91      676.47   1114.40 o
  18  13   3        2.66     -492.99   1192.84 o
  19  13   3      607.76      464.40   1239.74 o
  20  13   3      105.72     -280.09   1408.38 o
  21  13   3      263.23     1421.08   1250.24 o
  22  13   3       93.47     1114.89   1413.85 o
   0  14   3    51877.21    54869.61   1843.79 o
   1  14   3      366.62      597.68    264.86 o
   2  14   3     5021.51     5160.35    311.18 o
   3  14   3      604.42      763.49    303.40 o
   4  14   3   138315.48   144281.47   3018.96 o
   5  14   3      580.93        7.77    446.06 o
   6  14   3    11904.67    10949.13    512.41 o
   7  14   3       79.67     -482.48    482.48 o
   8  14   3    35203.54    33304.81    687.68 o
   9  14   3    20199.29    19923.44    537.17 o
  10  14   3    56175.14    53090.40   1495.72 o
  11  14   3      285.76      577.80    606.37 o
  12  14   3     8231.24     8500.71    650.22 o
  13  14   3     1104.61     1115.94    663.87 o
  14  14   3     1838.56     2518.13    762.69 o
  15  14   3     1144.83     1751.04    866.69 o
  16  14   3      930.59      234.03    829.35 o
  17  14   3      290.46     -892.16   1193.47 o
  18  14   3    13796.16    13068.39   1696.28 o
  19  14   3     2898.93     1890.77   1354.34 o
  20  14   3     1209.32     1089.34   1257.66 o
  21  14   3      530.53      714.01   1256.15 o
   1  15   3     4361.29     5667.64    461.03 o
   2  15   3    94408.20    99959.01   1254.10 o
   3  15   3       43.45       95.32    408.54 o
   4  15   3    53671.34    54635.12   1180.76 o
   5  15   3     2137.21     1786.37    458.75 o
   6  15   3    15514.49    15437.92    549.72 o
   7  15   3      221.85     -403.15    500.34 o
   8  15   3     5328.76     4661.30    522.03 o
   9  15   3     2075.11     1212.22    601.69 o
  10  15   3      695.81      227.31    646.02 o
  11  15   3       10.21     -326.68    635.81 o
  12  15   3    12093.26    10313.26    667.45 o
  13  15   3    11591.44    10397.03    686.32 o
  14  15   3      155.43      168.07    786.43 o
  15  15   3     1522.51     1617.09    829.05 o
  16  15   3     2757.13     1541.48   1100.21 o
  17  15   3    10995.25    10810.46   2061.51 o
  18  15   3      811.01     -179.58   1180.18 o
  19  15   3     1923.74     1152.30   1366.16 o
  20  15   3      258.03      167.60   1308.07 o
  21  15   3      462.94     1348.91   1703.20 o
   0  16   3   119734.16   134613.69   2713.37 o
   1  16   3      928.48     1600.19    580.66 o
   2  16   3      136.45      924.07    493.22 o
   3  16   3     2450.83     2754.12    516.00 o
   4  16   3    11551.81    12520.92    550.12 o
   5  16   3     6779.00     5501.27    540.52 o
   6  16   3      102.81     -264.91    508.48 o
   7  16   3     3397.62     3285.90    554.45 o
   8  16   3      161.28     -372.12    605.85 o
   9  16   3    21937.85    22426.76    673.23 o
  10  16   3     4875.92     4552.03    689.26 o
  11  16   3      717.99      504.47    693.87 o
  12  16   3     2535.64     1852.68    689.79 o
  13  16   3     2538.10     2260.18    694.06 o
  14  16   3      131.22     -333.35    845.31 o
  15  16   3       50.07      192.80   1015.31 o
  16  16   3     5620.03     4041.23   1181.21 o
  17  16   3     1938.10      282.80   1199.81 o
  18  16   3      143.78     -547.47   1233.36 o
  19  16   3      261.59      214.12   1330.30 o
  20  16   3      326.10     -263.72   1393.47 o
  21  16   3       74.30      382.21   2978.34 o
   1  17   3     3562.75     3688.06    626.25 o
   2  17   3     3510.88     4895.64    602.06 o
   3  17   3    10431.78    10950.07    626.42 o
   4  17   3    16769.63    18734.20    799.57 o
   5  17   3    40482.50    39444.59   1089.46 o
   6  17   3     7055.48     6157.39    577.52 o
   7  17   3    38050.90    37538.09    836.32 o
   8  17   3     1390.07      441.06    683.44 o
   9  17   3      396.66     -326.08    640.80 o
  10  17   3     1066.13      686.41    640.57 o
  11  17   3    14313.52    14263.64    774.76 o
  12  17   3     5136.49     4094.03    729.75 o
  13  17   3     6706.90     6135.25    769.53 o
  14  17   3     9925.57     9395.59   1050.40 o
  15  17   3       29.73      130.94    954.63 o
  16  17   3     4107.28     4469.69   1223.02 o
  17  17   3      504.24    -1146.78   1319.24 o
  18  17   3     3205.77     1675.48   1180.74 o
  19  17   3      388.05     -202.33   1274.74 o
  20  17   3       51.53      410.82   1560.02 o
   0  18   3     7257.31     7947.59   1020.30 o
   1  18   3     3002.02     3051.37    654.49 o
   2  18   3     4568.16     6039.11    662.47 o
   3  18   3     3251.11     4001.35    640.39 o
   4  18   3     4253.39     4156.28    641.90 o
   5  18   3     5244.77     4651.20    660.58 o
   6  18   3     8877.49     7993.65    773.32 o
   7  18   3     5889.02     3594.11    789.40 o
   8  18   3     2298.59     1244.54    666.62 o
   9  18   3      161.87     -412.07    750.38 o
  10  18   3     5151.26     4716.73    783.53 o
  11  18   3       26.80        6.86    816.45 o
  12  18   3    12928.73    10757.35    748.01 o
  13  18   3       21.48     -611.62    889.16 o
  14  18   3     4672.69     4202.20    916.27 o
  15  18   3     3488.12     3010.59   1078.98 o
  16  18   3        5.21     -305.94   1258.61 o
  17  18   3      522.19     -465.78   1144.25 o
  18  18   3      257.88    -1173.49   1253.47 o
  19  18   3      331.76      128.95   1645.80 o
  20  18   3      275.02      192.74   2529.95 o
   1  19   3    12831.04    14678.86    689.87 o
   2  19   3    11483.41    14323.97    707.38 o
   3  19   3       33.80      881.02    666.17 o
   4  19   3     1021.13     1442.30    676.01 o
   5  19   3      411.55      454.68    786.73 o
   6  19   3     1523.55      603.61    754.74 o
   7  19   3       12.12     -768.53    768.53 o
   8  19   3     9867.29     8085.27    739.39 o
   9  19   3    14916.77    12538.02    887.70 o
  10  19   3     5098.00     4215.19    896.71 o
  11  19   3     7236.23     6051.36    904.44 o
  12  19   3     1622.33      968.94   1044.85 o
  13  19   3     4754.55     3292.16   1218.02 o
  14  19   3        3.84     -234.43   1150.46 o
  15  19   3     3778.41     3393.96   1256.01 o
  16  19   3     3522.68     1085.44   1419.15 o
  17  19   3     2942.99      188.18   1603.47 o
  18  19   3     1286.10     1756.34   1722.45 o
  19  19   3      865.04      449.29   2922.61 o
   0  20   3      198.71      134.20    974.02 o
   1  20   3     6297.53     7494.20    732.13 o
   2  20   3      703.25     1295.48    684.69 o
   3  20   3     7630.69    10305.08    752.16 o
   4  20   3      604.77     1172.71    717.21 o
   5  20   3     2906.12     3469.23    750.76 o
   6  20   3      144.11     -516.62    877.23 o
   7  20   3     9192.67     8979.59    864.51 o
   8  20   3     8103.52     7520.38    868.10 o
   9  20   3      327.99     -441.65    827.69 o
  10  20   3    12173.98    10217.79    894.58 o
  11  20   3      842.49      -62.10   1168.44 o
  12  20   3      870.07     -622.11   1239.05 o
  13  20   3     2576.81     1202.14   1426.94 o
  14  20   3       31.79     -795.49   1355.02 o
  15  20   3      375.63    -1577.61   1577.61 o
  16  20   3      162.20    -1112.49   1969.41 o
  17  20   3      378.38    -1108.72   1958.94 o
  18  20   3      290.59     -436.74   2804.35 o
   1  21   3    10085.33    12136.30    756.42 o
   2  21   3    11323.25    14290.40    959.32 o
   3  21   3     7402.67     8306.79    887.59 o
   4  21   3     2794.44     3579.30    902.38 o
   5  21   3     4411.22     4588.62    924.96 o
   6  21   3      137.34     -261.59    918.98 o
   7  21   3      828.98      142.89    915.53 o
   8  21   3     1202.56     -247.84   1183.64 o
   9  21   3     1039.80       34.44    916.83 o
  10  21   3      282.77     -614.48    971.68 o
  11  21   3     2261.54       69.43   1131.99 o
  12  21   3     1560.91      138.44   1201.67 o
  13  21   3      400.29    -1052.11   1447.95 o
  14  21   3      510.91    -1041.57   1442.56 o
  15  21   3      250.69    -1683.89   1683.89 o
  16  21   3      566.67    -1472.39   3558.25 o
  17  21   3      116.72     -160.38   2018.12 o
   0  22   3    28212.16    31026.62   1968.24 o
   1  22   3    10294.49    12406.45    934.12 o
   2  22   3     1071.13     2229.95   1188.10 o
   3  22   3      408.90     1243.38    886.76 o
   4  22   3     1504.73     2430.71    878.44 o
   5  22   3     2305.45     2609.16    915.09 o
   6  22   3     9694.48     8727.15    943.15 o
   7  22   3      454.88      495.08    858.98 o
   8  22   3      486.28      346.01    888.29 o
   9  22   3      210.03       -6.94   1073.75 o
  10  22   3     8050.78     7311.24   1278.75 o
  11  22   3     2270.05     1071.23   1043.99 o
  12  22   3       91.59    -1178.42   1178.42 o
  13  22   3     2447.28    -1662.74   1662.74 o
  14  22   3     6615.92     2595.60   1714.49 o
  15  22   3     2254.29     1702.69   2597.66 o
  16  22   3     2553.70      265.95   2674.85 o
   1  23   3     8643.51     8786.37   1071.31 o
   2  23   3     1477.92     2335.58   1013.69 o
   3  23   3      464.80      946.02   1098.06 o
   4  23   3      237.07      979.28    949.41 o
   5  23   3       82.62     1332.58   1105.41 o
   6  23   3     3639.57     4762.48   1281.45 o
   7  23   3     6196.81     6656.80   1081.89 o
   8  23   3      709.36      622.53   1187.67 o
   9  23   3     4131.96     3144.42   1304.36 o
  10  23   3      357.63     -262.31   1304.89 o
  11  23   3     1956.29      828.24   1562.92 o
  12  23   3     3315.44     1801.85   1358.35 o
  13  23   3      511.11    -3355.38   3646.05 o
  14  23   3       36.55    -2570.49   2570.49 o
   0  24   3     6456.12     7243.33   2041.75 o
   1  24   3      543.00     1050.36   1392.40 o
   2  24   3     1953.34     1667.78   1158.21 o
   3  24   3     2807.30     4730.50   1160.17 o
   4  24   3     9827.78    12338.54   1105.17 o
   5  24   3     1413.44     3065.33   1511.52 o
   6  24   3     1370.98     3235.61   1201.87 o
   7  24   3     2849.89     4142.34   1440.19 o
   8  24   3     3629.45     3344.31   1200.13 o
   9  24   3     5857.72     5050.97   1265.38 o
  10  24   3      707.97      638.66   1509.33 o
  11  24   3       89.32     -549.26   1466.88 o
  12  24   3       46.09    -1593.39   2136.14 o
  13  24   3     2387.35    -3118.15   3118.15 o
   1  25   3      166.97      186.50   1282.26 o
   2  25   3    18350.42    18735.75   1467.39 o
   3  25   3      563.82      473.72   1061.95 o
   4  25   3     3725.83     3807.70   1319.15 o
   5  25   3     2440.34     1192.29   1583.38 o
   6  25   3     5533.20     5575.26   1268.55 o
   7  25   3      421.71     1479.96   1475.82 o
   8  25   3     1764.52     1825.33   1218.60 o
   9  25   3      204.40      263.99   1159.68 o
  10  25   3       24.37      293.45   1487.49 o
  11  25   3     1768.38      266.25   1523.95 o
   0  26   3     7371.24     7902.20   2014.62 o
   1  26   3      206.65      534.09   1314.54 o
   2  26   3       13.42      447.49   1232.45 o
   3  26   3      352.26       72.50   1309.83 o
   4  26   3     1463.93     -504.51   1736.24 o
   5  26   3     1825.20     1110.99   1429.11 o
   6  26   3      653.43     2632.51   1690.87 o
   7  26   3      633.92     2332.60   1297.57 o
   8  26   3       74.25     2292.87   1343.89 o
   9  26   3     1507.39     3940.09   2732.65 o
   1  27   3     2230.40     2482.66   1351.96 o
   2  27   3      179.87      274.42   1270.31 o
   3  27   3     2461.88      465.71   1679.62 o
   4  27   3      935.87      142.36   1502.15 o
   5  27   3     1918.72       56.74   2874.66 o
   6  27   3      771.58     7349.46   6968.78 o
   7  27   3     6163.47     2613.74   2522.08 o
   0  28   3      854.29      435.46   2514.13 o
   1  28   3     1863.73     2239.59   3126.59 o
   0   0   4   484258.00   461097.06    822.61 o
   1   0   4      250.56      429.18    115.99 o
   2   0   4       93.51     1962.05    197.51 o
   3   0   4     3409.14     3226.54    130.26 o
   4   0   4      694.55     1125.54    125.43 o
   5   0   4   242616.20   233444.05   1244.32 o
   6   0   4   181588.39   188921.59   2259.64 o
   7   0   4     3907.15     4335.22    267.70 o
   8   0   4   153649.91   157180.44   2019.68 o
   9   0   4    73442.91    73420.34    982.27 o
  10   0   4     4745.12     4055.32    379.85 o
  11   0   4     1953.28     1821.66    389.18 o
  12   0   4    47657.49    48582.32    553.26 o
  13   0   4    44766.75    44868.18   1121.60 o
  14   0   4   154755.63   158630.44   2150.06 o
  15   0   4    43181.45    43826.71   1014.73 o
  16   0   4     2885.71     3454.27    959.51 o
  17   0   4    11036.01    12116.95   1005.46 o
  18   0   4     1626.62     2025.94   1068.54 o
  19   0   4      100.48      635.27   1065.59 o
  20   0   4        7.31      365.07   1245.20 o
  21   0   4      492.77     1024.96   1319.69 o
  22   0   4     1523.75     2477.68   1353.18 o
  23   0   4      309.82      867.57   1218.06 o
  24   0   4     1564.34     2192.83   1781.77 o
  25   0   4       85.70      401.28   1888.91 o
   1   1   4     3701.52     5150.27    122.64 o
   2   1   4    16185.75    16331.76    294.90 o
   3   1   4      102.40      317.13     96.05 o
   4   1   4   205648.69   200935.81   1653.21 o
   5   1   4    51487.13    51945.47    511.56 o
   6   1   4   168897.42   166144.25   1037.15 o
   7   1   4     4192.63     4496.22    193.70 o
   8   1   4    10618.57    10946.69    244.88 o
   9   1   4    11997.14    12357.74    276.00 o
  10   1   4     5925.36     6283.94    281.29 o
  11   1   4    46972.61    47789.99    428.57 o
  12   1   4     9724.96     9925.42    336.39 o
  13   1   4     2597.06     2862.94    351.28 o
  14   1   4    32849.48    32820.88    495.67 o
  15   1   4       35.55      886.29    588.62 o
  16   1   4      677.60     1267.95    615.68 o
  17   1   4     2693.63     3013.68    640.52 o
  18   1   4     8636.47    10208.20    790.95 o
  19   1   4        9.01      227.24    758.20 o
  20   1   4     1611.93     1939.72    839.13 o
  21   1   4      202.32     1802.75    918.06 o
  22   1   4       16.70      239.90   1057.38 o
  23   1   4     1782.54     2201.74   1006.63 o
  24   1   4      690.91      866.91   1064.67 o
  25   1   4      113.62      511.98   1262.29 o
   0   2   4     1151.38     1277.75    172.88 o
   1   2   4    35092.32    36513.66    440.99 o
   2   2   4      668.76      763.86     78.83 o
   3   2   4      782.53      969.77     93.46 o
   4   2   4    30173.79    30059.13    149.24 o
   5   2   4    71226.21    71037.91    324.33 o
   6   2   4     5443.05     5132.75    142.05 o
   7   2   4    17268.69    17907.81    299.95 o
   8   2   4      472.60      401.22    138.43 o
   9   2   4   159038.83   156875.33   1177.36 o
  10   2   4    35910.61    36024.15    351.02 o
  11   2   4      600.01      566.69    308.58 o
  12   2   4    34264.48    36449.42    672.59 o
  13   2   4     5545.69     5861.28    369.31 o
  14   2   4    17139.54    16996.49    412.21 o
  15   2   4       38.55      689.13    581.32 o
  16   2   4    42189.36    45185.80    720.66 o
  17   2   4    12677.95    14041.04    686.34 o
  18   2   4     1813.28     2208.27    718.96 o
  19   2   4     2929.74     3813.64    733.17 o
  20   2   4    28311.70    30482.91    912.58 o
  21   2   4     1038.28     1817.54   1020.92 o
  22   2   4       19.57      741.89    942.37 o
  23   2   4      288.15      950.06   1042.95 o
  24   2   4      139.70      896.72   1136.01 o
  25   2   4     3345.70     3281.12   1054.98 o
  26   2   4      372.01      428.55   2122.01 o
   1   3   4    15745.25    15511.00    230.12 o
   2   3   4     1584.02     2183.98    258.34 o
   3   3   4    36051.49    36297.71    241.21 o
   4   3   4    15791.26    14931.54    155.17 o
   5   3   4    26821.60    28272.29    192.57 o
   6   3   4       90.79      227.68    155.38 o
   7   3   4    29592.54    30322.73    255.29 o
   8   3   4   143083.08   144518.03   1036.97 o
   9   3   4     1608.04     1582.86    194.30 o
  10   3   4    79427.64    80060.75    724.95 o
  11   3   4     3437.84     3092.14    194.77 o
  12   3   4     1109.39      741.57    150.63 o
  13   3   4    54651.45    55339.34    855.21 o
  14   3   4    35751.62    35754.00    621.92 o
  15   3   4     1395.78     2067.40    594.91 o
  16   3   4     1418.10     1956.12    632.14 o
  17   3   4     4392.17     4496.68    656.36 o
  18   3   4     6424.58     7646.74    751.66 o
  19   3   4     8886.46    10606.33    849.93 o
  20   3   4     4596.94     5163.43    866.51 o
  21   3   4     1738.43     2687.97    894.26 o
  22   3   4    24252.77    25156.34   1088.66 o
  23   3   4      942.55     1783.12   1021.75 o
  24   3   4     2321.11     2829.99   1080.04 o
  25   3   4      154.48     1310.40   1112.22 o
  26   3   4     4753.85     3789.46   1891.03 o
   0   4   4   141892.48   146736.67   1968.51 o
   1   4   4   229216.89   236319.61   1896.75 o
   2   4   4   375855.34   370211.53   1558.51 o
   3   4   4    46193.68    46495.00    312.79 o
   4   4   4    79799.80    86538.62    498.35 o
   5   4   4    12553.30    11885.40    223.04 o
   6   4   4     1845.92     1896.12    202.82 o
   7   4   4    18057.33    18599.23    273.35 o
   8   4   4   120094.05   121319.70    751.98 o
   9   4   4     6994.50     6722.76    285.84 o
  10   4   4    20483.49    20610.25    309.73 o
  11   4   4    16271.88    15917.03    348.97 o
  12   4   4     9002.77     8961.02    387.40 o
  13   4   4     1781.77     1560.92    396.58 o
  14   4   4      105.76      222.59    414.90 o
  15   4   4     4640.47     4626.59    533.34 o
  16   4   4     4358.02     4495.56    689.35 o
  17   4   4     9857.05    11321.94    776.47 o
  18   4   4      147.24      881.00    767.80 o
  19   4   4     1212.68     1806.35    902.22 o
  20   4   4     1232.81     2083.96    823.75 o
  21   4   4      469.07      776.65    894.61 o
  22   4   4     3387.61     4480.84    902.46 o
  23   4   4     1943.89     2756.64    870.70 o
  24   4   4     2079.90     2444.73   1129.08 o
  25   4   4      173.83     2022.07   1446.59 o
   1   5   4   288725.59   287235.72   2172.89 o
   2   5   4   967501.50   886864.75   6291.15 o
   3   5   4   303285.88   294719.47   2026.78 o
   4   5   4       74.94      369.11    131.18 o
   5   5   4      416.45      585.40    135.83 o
   6   5   4   193899.20   196680.17    775.20 o
   7   5   4   211032.36   207942.44    911.64 o
   8   5   4   121247.68   119594.12    430.98 o
   9   5   4    40850.63    39818.17    363.13 o
  10   5   4    13486.15    14312.82    255.85 o
  11   5   4     7556.19     7193.11    214.35 o
  12   5   4    28744.18    28888.84    589.23 o
  13   5   4    39977.30    40085.91    550.25 o
  14   5   4     1705.09     1323.06    426.32 o
  15   5   4    52086.96    51714.28   1101.92 o
  16   5   4     3386.55     3035.52    683.18 o
  17   5   4    13054.18    13638.41    752.79 o
  18   5   4       20.77      465.21    724.73 o
  19   5   4     2551.16     2912.70    844.48 o
  20   5   4    12748.01    15576.86   1181.08 o
  21   5   4      988.85     2298.33    885.21 o
  22   5   4     3663.31     3472.78    909.80 o
  23   5   4        8.84     1222.22    935.38 o
  24   5   4        2.72      841.81   1006.82 o
  25   5   4        9.78     -252.54   2010.30 o
   0   6   4   780824.06   742493.13   7334.74 o
   1   6   4    99056.49    99805.02    811.46 o
   2   6   4    63355.30    63230.29    391.68 o
   3   6   4    14070.06    14033.86    387.14 o
   4   6   4   306236.25   312253.44   2194.79 o
   5   6   4   172244.70   165781.30   1113.93 o
   6   6   4      471.54      684.08    172.07 o
   7   6   4    31852.59    31571.58    343.63 o
   8   6   4     4605.58     5060.69    227.12 o
   9   6   4    17295.51    17245.46    270.47 o
  10   6   4    17759.03    17509.02    288.92 o
  11   6   4      177.73      483.74    254.12 o
  12   6   4    71391.78    72752.36    728.75 o
  13   6   4    15674.78    14289.14    462.75 o
  14   6   4     9690.10     9015.85    513.07 o
  15   6   4     2925.38     3157.58    650.63 o
  16   6   4     4869.46     5099.40    701.73 o
  17   6   4     3976.57     3431.61    699.25 o
  18   6   4     5012.58     5098.44    767.20 o
  19   6   4     2127.62     1961.44    865.15 o
  20   6   4        5.69      766.63    769.00 o
  21   6   4        6.17     1435.37    871.03 o
  22   6   4       39.80     1576.30    927.71 o
  23   6   4       89.27      930.37    906.33 o
  24   6   4      129.08      986.46   1043.38 o
   1   7   4     5495.46     6045.61    257.17 o
   2   7   4    12332.65    12493.76    323.21 o
   3   7   4    23754.09    24658.04    416.95 o
   4   7   4   165690.55   161841.88   1537.78 o
   5   7   4     4935.51     4895.48    232.27 o
   6   7   4    65161.13    64766.77    701.28 o
   7   7   4     3641.85     3561.71    222.15 o
   8   7   4     2046.26     2166.02    233.07 o
   9   7   4    20727.18    20100.70    288.70 o
  10   7   4    39307.17    37350.83    339.58 o
  11   7   4      252.65      376.26    298.91 o
  12   7   4    15749.17    16186.91    352.08 o
  13   7   4    27593.34    26527.40    406.67 o
  14   7   4     1786.18     1866.76    374.47 o
  15   7   4     1129.13     1100.75    561.19 o
  16   7   4     1825.14     2190.26    630.38 o
  17   7   4       84.33      458.51    625.41 o
  18   7   4    21592.60    19883.15    706.27 o
  19   7   4     5540.22     6679.71    758.35 o
  20   7   4       11.86      434.99    812.75 o
  21   7   4     4437.26     5765.14    799.45 o
  22   7   4     3994.34     5815.95    929.34 o
  23   7   4      650.99      678.65   1169.93 o
  24   7   4      419.70     1278.61   1314.43 o
   0   8   4      392.30      256.14    268.89 o
   1   8   4     1251.82     1037.01    216.73 o
   2   8   4       46.94      241.54    220.72 o
   3   8   4    47487.55    45034.01    532.61 o
   4   8   4     2770.02     2544.86    181.87 o
   5   8   4    17120.25    16990.26    297.41 o
   6   8   4    21067.04    21122.51    406.13 o
   7   8   4    18028.14    17629.74    290.54 o
   8   8   4    15539.36    14131.46    280.32 o
   9   8   4      391.11      463.60    263.13 o
  10   8   4    17193.56    17823.90    347.55 o
  11   8   4       18.17      -59.91    308.87 o
  12   8   4    18909.90    18532.88    369.87 o
  13   8   4    25076.94    22915.20    451.91 o
  14   8   4    26502.10    24435.27    538.60 o
  15   8   4     5293.88     5380.24    593.18 o
  16   8   4    33464.48    32217.48   1016.56 o
  17   8   4     2756.08     3339.35    707.73 o
  18   8   4      951.70     1552.26    778.08 o
  19   8   4      605.92      251.59    766.81 o
  20   8   4    14037.50    13050.21    788.01 o
  21   8   4     7006.29     7437.00    975.43 o
  22   8   4     1587.16     3364.67   1174.61 o
  23   8   4     1233.60     5158.36   2131.40 o
  24   8   4     7258.96     8546.93   2400.17 o
   1   9   4   142452.44   142533.00   2350.82 o
   2   9   4   123675.72   122278.46   1315.03 o
   3   9   4    88534.48    87353.25    843.27 o
   4   9   4   159291.28   152424.25   1525.25 o
   5   9   4     4752.80     4762.50    199.30 o
   6   9   4      412.32     1008.34    364.01 o
   7   9   4   236302.36   227975.94   1931.09 o
   8   9   4     9211.09     9005.77    285.85 o
   9   9   4     5655.72     5521.82    290.08 o
  10   9   4    33947.00    32969.04    416.30 o
  11   9   4     5861.30     5900.17    325.61 o
  12   9   4     4133.36     4221.02    361.03 o
  13   9   4    17886.19    17309.47    577.58 o
  14   9   4    22001.83    20133.81    617.90 o
  15   9   4     2872.59     1537.47    700.73 o
  16   9   4    12342.21    12493.35    689.20 o
  17   9   4     6378.05     5509.52    779.55 o
  18   9   4     4353.71     4614.37    946.16 o
  19   9   4      583.13     1098.25    909.89 o
  20   9   4      331.07      442.42    940.10 o
  21   9   4      376.38      946.46   1001.08 o
  22   9   4     1667.37     2087.79   1217.85 o
  23   9   4     1313.61     3813.09   1252.14 o
   0  10   4     5171.95     4807.78    310.56 o
   1  10   4    26824.69    27255.19    540.74 o
   2  10   4    66657.46    66656.99    896.33 o
   3  10   4    29396.46    28351.84    359.57 o
   4  10   4   111939.55   111725.17    890.68 o
   5  10   4     7372.42     8100.10    345.43 o
   6  10   4     8973.03     8762.81    434.42 o
   7  10   4     4787.46     5062.13    392.24 o
   8  10   4    70388.02    65832.81   1239.09 o
   9  10   4     2782.94     2354.12    291.10 o
  10  10   4    27627.01    24884.37    369.35 o
  11  10   4     1126.02      903.49    377.35 o
  12  10   4     3725.65     2966.68    477.66 o
  13  10   4    11483.64    10692.58    503.33 o
  14  10   4     8612.83     8603.82    509.02 o
  15  10   4     5247.15     4889.09    686.86 o
  16  10   4     5403.31     4895.31    818.93 o
  17  10   4     4548.82     4734.96    826.62 o
  18  10   4     6734.44     6295.36   1202.42 o
  19  10   4     1143.16     1633.45    898.54 o
  20  10   4      202.27      353.67    928.04 o
  21  10   4     4191.30     5104.41   1312.61 o
  22  10   4     1273.93     2391.66   1306.83 o
  23  10   4      413.27     1722.05   1220.55 o
   1  11   4      134.13      238.66    267.47 o
   2  11   4      436.22      503.89    291.36 o
   3  11   4      609.38      182.64    319.66 o
   4  11   4     2685.20     2353.77    363.34 o
   5  11   4     5370.60     5309.08    356.82 o
   6  11   4    71914.30    72363.88   1305.63 o
   7  11   4     8626.38     8836.48    413.71 o
   8  11   4    13617.19    13975.26    582.66 o
   9  11   4     9031.40     8958.75    415.46 o
  10  11   4    41929.80    38706.29    783.10 o
  11  11   4     7103.09     6044.95    482.83 o
  12  11   4    12245.11    11181.10    506.49 o
  13  11   4    25730.10    26196.53    899.47 o
  14  11   4       19.61      357.73    581.53 o
  15  11   4     1826.23      646.66    828.67 o
  16  11   4     4576.27     4309.22    884.92 o
  17  11   4       10.23     -405.85    864.66 o
  18  11   4     4131.82     3949.48    923.10 o
  19  11   4     6452.11     5917.99   1016.16 o
  20  11   4     1090.21     1724.78   1245.40 o
  21  11   4     1269.91      791.63   1183.38 o
  22  11   4        0.90      210.08   1208.03 o
  23  11   4      126.39     1649.68   2383.59 o
   0  12   4    19799.02    21682.88    523.80 o
   1  12   4    16051.45    16149.50    500.00 o
   2  12   4    34114.13    35177.97    509.33 o
   3  12   4    18962.01    19830.32    377.46 o
   4  12   4     2386.16     1912.91    365.51 o
   5  12   4     9598.76     9795.77    412.16 o
   6  12   4     1014.76     1040.17    393.94 o
   7  12   4     6108.01     6377.34    422.86 o
   8  12   4     3373.63     3088.56    448.48 o
   9  12   4      442.36      631.99    438.69 o
  10  12   4     3280.62     3876.26    587.71 o
  11  12   4     4144.63     3658.91    590.90 o
  12  12   4    19028.78    17995.39    625.41 o
  13  12   4     6541.36     9680.11   1252.35 o
  14  12   4        9.94     -215.07    619.82 o
  15  12   4      436.72      480.05    794.17 o
  16  12   4    13349.93    12623.81    886.78 o
  17  12   4       31.44     -142.00    954.05 o
  18  12   4      674.68      483.89    896.87 o
  19  12   4     1345.87     1206.46   1213.03 o
  20  12   4     3777.54     4299.37   1274.29 o
  21  12   4     1031.83     1605.68   1173.08 o
  22  12   4       25.48       -6.98   1250.32 o
   1  13   4      358.89      539.75    263.62 o
   2  13   4     4364.90     4070.76    334.76 o
   3  13   4     3980.57     4049.80    369.51 o
   4  13   4    12846.30    12292.54    415.16 o
   5  13   4    22597.36    23119.98    491.88 o
   6  13   4     1283.75      567.56    426.90 o
   7  13   4      571.51      381.51    434.18 o
   8  13   4     1230.89      509.98    484.13 o
   9  13   4    23324.12    22067.40    901.55 o
  10  13   4       64.02      238.67    586.06 o
  11  13   4     1652.36     1704.20    609.14 o
  12  13   4    10180.33     9015.76    628.90 o
  13  13   4     2104.25     2298.97    621.00 o
  14  13   4    25780.18    25265.36    841.16 o
  15  13   4     4481.10     5928.76    777.46 o
  16  13   4     7673.42     7446.37    904.77 o
  17  13   4     6348.88     5010.25    901.97 o
  18  13   4    19004.12    17448.02   1219.21 o
  19  13   4        8.20    -1005.18   1234.40 o
  20  13   4      617.75      635.76   1183.03 o
  21  13   4      191.00      303.14   1084.72 o
  22  13   4     4756.37     3738.68   1604.47 o
   0  14   4      385.56      259.09    509.49 o
   1  14   4       90.72      255.98    277.08 o
   2  14   4    35199.56    36178.48    871.96 o
   3  14   4     1178.54      930.19    376.88 o
   4  14   4      362.56      178.34    407.71 o
   5  14   4      370.79      118.70    430.43 o
   6  14   4    20564.96    20095.82    515.17 o
   7  14   4     1864.98     2279.71    471.15 o
   8  14   4    34536.53    34766.28    797.04 o
   9  14   4    35339.08    33160.25   1470.99 o
  10  14   4     1278.45     1391.19    627.82 o
  11  14   4    43926.89    41398.82   1331.77 o
  12  14   4     1564.43     1552.17    657.04 o
  13  14   4      622.94     1019.28    658.55 o
  14  14   4      329.70      960.80    804.29 o
  15  14   4      364.17      888.30    836.29 o
  16  14   4     6562.39     5628.34    904.59 o
  17  14   4     4606.42     3922.16   1360.11 o
  18  14   4      931.96      236.70   1080.48 o
  19  14   4     2086.52      972.99   1259.50 o
  20  14   4     4923.23     3641.14   1200.01 o
  21  14   4      830.54      491.46   1220.68 o
   1  15   4     5313.84     5983.71    395.22 o
   2  15   4   122324.03   127480.63   2368.96 o
   3  15   4   113819.73   115327.33   1559.48 o
   4  15   4      319.85       83.07    426.79 o
   5  15   4    19541.49    19791.43    702.18 o
   6  15   4    20510.34    20310.81    594.87 o
   7  15   4     2429.90     1998.13    561.76 o
   8  15   4    12604.03    12151.82    621.25 o
   9  15   4       57.70     -433.65    645.86 o
  10  15   4    15239.41    15333.70    706.85 o
  11  15   4    12499.24    11482.31    715.40 o
  12  15   4    15651.46    15405.65    726.56 o
  13  15   4     1104.34      483.03    686.14 o
  14  15   4     2140.87     2377.72    790.66 o
  15  15   4      872.66     1501.77    834.89 o
  16  15   4     1395.03     1890.72    887.19 o
  17  15   4     4332.87     2480.88   1148.86 o
  18  15   4     1621.45      227.32   1205.81 o
  19  15   4     3458.78      893.85   1349.96 o
  20  15   4      403.72     -113.13   1229.66 o
  21  15   4       85.59      922.78   1447.20 o
   0  16   4   285071.78   328053.00   6801.59 o
   1  16   4    28709.93    34271.78    644.70 o
   2  16   4     2489.65     3513.87    487.42 o
   3  16   4    12452.58    14223.47    580.62 o
   4  16   4    88402.97    88185.55   2464.58 o
   5  16   4    50874.39    49837.32   1389.82 o
   6  16   4    23225.28    24021.50    717.49 o
   7  16   4     1600.07     1396.89    564.26 o
   8  16   4    10869.21     9872.41    629.85 o
   9  16   4    23530.43    23676.77    723.38 o
  10  16   4    24616.16    21713.28    742.31 o
  11  16   4      236.23      -95.19    699.83 o
  12  16   4      651.62      279.86    736.94 o
  13  16   4     6847.48     5467.95    723.82 o
  14  16   4      200.24      177.83    839.14 o
  15  16   4    20403.85    20131.84   1130.41 o
  16  16   4      568.92      938.59   1162.89 o
  17  16   4      541.88    -1324.88   1383.52 o
  18  16   4     8467.49     5864.42   1405.24 o
  19  16   4      170.08     -214.64   1260.39 o
  20  16   4     1310.99     1213.40   1390.61 o
   1  17   4     4294.14     4990.40    607.91 o
   2  17   4    31649.71    33952.84   1047.47 o
   3  17   4     9489.12    10328.96    616.38 o
   4  17   4     3042.00     4156.17    540.29 o
   5  17   4     6158.08     5133.99    562.67 o
   6  17   4    14453.08    13550.34    637.92 o
   7  17   4     4465.86     3304.42    644.10 o
   8  17   4     1682.77      494.76    646.98 o
   9  17   4     5392.76     5737.40    708.77 o
  10  17   4     4524.17     3501.66    705.90 o
  11  17   4      452.51      220.99    691.26 o
  12  17   4       59.18     -716.66    740.60 o
  13  17   4     2410.17     1769.54    732.74 o
  14  17   4     5846.37     4760.30    845.49 o
  15  17   4      857.29      270.11   1019.81 o
  16  17   4       52.51      -28.69   1170.70 o
  17  17   4     1839.05     -305.35   1550.26 o
  18  17   4       35.18    -1077.92   1323.55 o
  19  17   4       13.43     -948.71   1232.05 o
  20  17   4      982.05     1080.68   1634.90 o
   0  18   4     2153.72     2846.12    872.92 o
   1  18   4        0.72      379.15    636.31 o
   2  18   4     2164.12     2552.53    638.24 o
   3  18   4    12208.22    12578.55    645.57 o
   4  18   4      431.24      802.77    636.17 o
   5  18   4      196.02      275.70    723.82 o
   6  18   4     9141.14     8471.88    719.76 o
   7  18   4     4574.96     3131.36    735.75 o
   8  18   4    14269.13    12399.97    781.94 o
   9  18   4      594.02      192.92    797.18 o
  10  18   4    25566.06    24206.58    855.71 o
  11  18   4      988.92      435.65    845.75 o
  12  18   4     6942.00     6475.48    832.02 o
  13  18   4      138.04     -416.50    774.41 o
  14  18   4       94.54     -409.56    986.08 o
  15  18   4     2141.93     1785.33   1090.16 o
  16  18   4     3449.18     2127.32   1230.32 o
  17  18   4     1172.07      902.20   1118.06 o
  18  18   4      552.68     -486.30   1241.53 o
  19  18   4     1337.58     1705.17   1309.52 o
  20  18   4     5197.90     9063.38   3011.35 o
   1  19   4     1393.37     1768.08    646.88 o
   2  19   4     6122.06     7016.49    668.67 o
   3  19   4     4455.82     6203.01    654.97 o
   4  19   4     1866.07     2913.81    836.16 o
   5  19   4    25038.24    25803.11   1267.27 o
   6  19   4    14226.65    13615.89    931.77 o
   7  19   4     1469.37      344.36    855.45 o
   8  19   4      520.01     -544.47    839.12 o
   9  19   4      705.41     -995.18    997.41 o
  10  19   4      948.35     -260.50    912.60 o
  11  19   4    16362.11    14839.83    967.28 o
  12  19   4     3006.23     2279.05    905.95 o
  13  19   4       22.18      -93.94    987.61 o
  14  19   4     4941.26     3504.36   1180.41 o
  15  19   4      386.37     -242.41   1194.71 o
  16  19   4       21.55     -955.48   1191.05 o
  17  19   4      174.58    -1551.56   1551.56 o
  18  19   4     4045.53     4739.53   1694.90 o
  19  19   4      729.79     1575.44   2803.96 o
   0  20   4    20522.77    20528.81   1671.08 o
   1  20   4     3201.44     5206.29    749.38 o
   2  20   4    12214.29    13095.98    767.41 o
   3  20   4    10612.79    12371.49    873.95 o
   4  20   4    27047.77    28403.88   1335.39 o
   5  20   4     2406.25     1479.36    883.24 o
   6  20   4     6906.95     6833.14    843.65 o
   7  20   4       29.34     -863.74    863.74 o
   8  20   4     6278.49     4741.91    918.06 o
   9  20   4    19694.05    18069.65    980.88 o
  10  20   4     1902.33     1017.89    963.37 o
  11  20   4     1095.65      161.44    954.07 o
  12  20   4     3074.41      734.06   1157.44 o
  13  20   4      111.05     -888.38   1459.65 o
  14  20   4     2643.65      329.21   1446.37 o
  15  20   4       54.64    -1607.15   1607.15 o
  16  20   4       27.28    -1472.66   1662.31 o
  17  20   4       30.08       16.82   1935.04 o
  18  20   4     1471.12      463.90   2262.23 o
   1  21   4     6330.05     9732.31    858.21 o
   2  21   4     4890.57     7183.23   1037.08 o
   3  21   4      368.20     2028.78   1041.84 o
   4  21   4     6971.71     7429.25   1023.80 o
   5  21   4      367.88      668.67    929.10 o
   6  21   4    16410.42    16867.90   1023.31 o
   7  21   4     2504.05     1473.88    858.04 o
   8  21   4     1057.82     -489.30    934.51 o
   9  21   4        0.28     -985.92    985.92 o
  10  21   4     6993.90     5433.31    969.93 o
  11  21   4       20.78    -1021.98   1021.98 o
  12  21   4     7872.65     5958.46   1263.30 o
  13  21   4      518.26     -612.13   1575.57 o
  14  21   4      192.11     -526.16   1332.25 o
  15  21   4      164.55    -1483.76   1483.76 o
  16  21   4     2726.18     2146.85   2661.90 o
  17  21   4      876.25     1149.27   2506.28 o
   0  22   4     4535.38     6238.60   1918.07 o
   1  22   4     1300.24     2083.28   1080.43 o
   2  22   4      173.18     1123.42   1020.78 o
   3  22   4      242.92     1657.59   1010.67 o
   4  22   4     2635.88     3699.71   1028.47 o
   5  22   4      483.99      691.86   1009.90 o
   6  22   4      332.41      -19.12   1048.51 o
   7  22   4       54.13     -368.29   1019.77 o
   8  22   4     5817.66     4017.24    940.59 o
   9  22   4       86.28    -1114.78   1383.94 o
  10  22   4      246.91     -135.75   1350.68 o
  11  22   4      507.00     -370.83   1249.57 o
  12  22   4        5.95    -1429.64   1429.64 o
  13  22   4      593.10     -533.68   1922.94 o
  14  22   4       78.56    -1940.83   1940.83 o
   1  23   4       10.85      570.81   1235.13 o
   2  23   4     1311.60     2686.82   1093.83 o
   3  23   4      110.37     1861.71    968.80 o
   4  23   4      850.04     2985.31   1272.62 o
   5  23   4     1536.60     2535.61   1083.99 o
   6  23   4      634.80      853.81    936.49 o
   7  23   4        3.62       65.35   1037.69 o
   8  23   4      794.49      414.94   1095.30 o
   9  23   4     1539.45     1949.09   1299.21 o
  10  23   4      318.19     -361.04   1267.71 o
  11  23   4       16.94     -755.11   1450.48 o
  12  23   4     2494.61      832.00   1425.02 o
  13  23   4     1615.78    -1899.20   4291.81 o
  14  23   4     3052.08    -2720.78   2720.78 o
   0  24   4     1650.90     1082.39   1864.10 o
   1  24   4       29.89     -883.67   1338.73 o
   2  24   4      339.89     -301.24   1242.77 o
   3  24   4     3972.67     4345.89   1196.73 o
   4  24   4      180.43     2782.63   1575.34 o
   5  24   4      141.72     1212.24    997.87 o
   6  24   4     4639.72     6485.54   1006.34 o
   7  24   4      520.63     1063.06   1343.94 o
   8  24   4      670.79      404.87   1180.45 o
   9  24   4     1123.11     1598.55   1335.91 o
  10  24   4      281.39      424.80   1458.16 o
  11  24   4     1257.70     -212.10   2076.50 o
  12  24   4     5867.52     2508.93   2160.14 o
   1  25   4       62.44      551.41   1325.05 o
   2  25   4     2017.18     2222.75   1298.71 o
   3  25   4      113.04    -1246.15   1246.15 o
   4  25   4     2935.00     5003.64   1297.45 o
   5  25   4      503.70     1586.39   1006.51 o
   6  25   4     1751.59     2152.54   1196.00 o
   7  25   4      143.60     -123.09   1720.90 o
   8  25   4     2462.62     3111.93   1349.14 o
   9  25   4     2216.33     2946.85   1368.41 o
  10  25   4     1958.83     3059.47   1575.46 o
  11  25   4      256.21       98.29   1855.06 o
   0  26   4    19848.95    22419.91   1710.74 o
   1  26   4     1211.87     1739.27   1442.21 o
   2  26   4        9.07     -740.72   1443.07 o
   3  26   4        6.91      -53.94   1162.51 o
   4  26   4     8209.27     7992.26   1210.78 o
   5  26   4     3262.08     6331.16   1919.66 o
   6  26   4     2927.84     4767.70   1246.81 o
   7  26   4     2163.55     4441.64   1893.10 o
   8  26   4     1689.37     3889.39   2030.39 o
   9  26   4      933.88     2906.27   2698.44 o
   1  27   4      495.18      831.07   1313.62 o
   2  27   4     9072.17    10032.71   1290.79 o
   3  27   4      399.27     -462.85   1368.58 o
   4  27   4      495.72    -1465.56   2003.78 o
   5  27   4      735.58     3462.96   2759.60 o
   6  27   4      186.71     8248.66   2521.64 o
   2   1   5   190331.47   187336.69    855.52 o
   3   1   5    37297.55    39279.01    337.31 o
   4   1   5   116092.80   110755.38    954.66 o
   5   1   5    24797.74    25769.94    246.48 o
   6   1   5   165630.58   167121.73   1375.28 o
   7   1   5     8030.05     7745.28    235.49 o
   8   1   5   136853.06   141285.17   1543.82 o
   9   1   5    60060.25    58681.43    565.77 o
  10   1   5    19121.77    19762.77    327.82 o
  11   1   5    33210.76    31484.34    384.35 o
  12   1   5    35048.43    36757.38    496.71 o
  13   1   5    28696.06    29295.37    426.60 o
  14   1   5    10204.69    10543.83    409.60 o
  15   1   5     6376.84     7020.71    419.09 o
  16   1   5      721.50     1327.97    683.40 o
  17   1   5     1464.94     2113.39    695.87 o
  18   1   5       66.22     1397.04    766.39 o
  19   1   5     6989.12     7877.78    800.95 o
  20   1   5      158.32      395.77    907.22 o
  21   1   5      702.16      656.49    802.99 o
  22   1   5     3649.81     4029.99    909.39 o
  23   1   5      513.55      894.03   1111.80 o
  24   1   5      259.01      527.22   1085.75 o
  25   1   5      185.76     1729.64   1178.04 o
   0   2   5      153.19     1141.99    216.39 o
   1   2   5    48885.11    50348.69    357.97 o
   2   2   5    63531.36    64656.40    454.84 o
   3   2   5      707.93      733.02    106.24 o
   4   2   5   121055.68   122542.03    663.58 o
   5   2   5    75533.48    73521.39    559.89 o
   6   2   5    52713.54    52160.41    406.88 o
   7   2   5     1838.93     1943.67    158.20 o
   8   2   5       64.50      250.00    151.06 o
   9   2   5    10500.87     9781.08    195.23 o
  10   2   5    76374.11    77627.87    633.77 o
  11   2   5     1901.08     1960.50    318.87 o
  12   2   5     8976.18     8908.17    356.34 o
  13   2   5     8227.53     8064.38    387.15 o
  14   2   5    40238.78    41572.88    709.07 o
  15   2   5     8385.75     8554.94    427.70 o
  16   2   5    10238.79    11607.58    644.12 o
  17   2   5      147.07     1220.87    654.32 o
  18   2   5      242.48     1578.95    711.46 o
  19   2   5       85.00      845.77    750.82 o
  20   2   5      387.38      618.09    824.12 o
  21   2   5      155.66     -280.90    926.67 o
  22   2   5       50.67      525.92   1014.38 o
  23   2   5      668.01     1410.79   1069.28 o
  24   2   5      799.37     1134.13   1114.13 o
  25   2   5     1584.74     1486.51   1140.17 o
   1   3   5   310596.09   304048.59   1846.57 o
   2   3   5     1539.88     2065.08    134.94 o
   3   3   5    87091.36    83445.84    471.66 o
   4   3   5    16790.27    15637.25    166.50 o
   5   3   5    55119.26    55637.45    517.56 o
   6   3   5      404.60      514.66    165.36 o
   7   3   5    64061.67    63384.71    519.05 o
   8   3   5   100574.03    97068.20    785.55 o
   9   3   5     5008.49     4991.39    198.90 o
  10   3   5     1221.50      962.10    182.13 o
  11   3   5     5577.55     5078.36    176.75 o
  12   3   5     5775.76     5779.88    361.10 o
  13   3   5     5334.28     4867.02    388.53 o
  14   3   5     1594.73     1232.24    401.52 o
  15   3   5    14533.63    14257.24    534.20 o
  16   3   5      383.55      743.64    611.95 o
  17   3   5     2035.21     2299.41    654.31 o
  18   3   5    18403.64    19220.80    712.72 o
  19   3   5     3165.81     5676.86    857.76 o
  20   3   5      302.08      424.79    861.59 o
  21   3   5     2981.33     3168.28   1029.90 o
  22   3   5      271.95      822.70   1016.31 o
  23   3   5     1113.37     1561.91   1063.45 o
  24   3   5      192.83      483.62   1096.68 o
  25   3   5      669.34     1787.33   1273.16 o
  26   3   5      281.27      741.68   1879.93 o
   0   4   5  1821317.38  1494905.25  22770.97 o
   1   4   5   261483.88   260689.67   1181.62 o
   2   4   5    48080.01    48130.12    319.52 o
   3   4   5    26478.18    26172.38    217.63 o
   4   4   5     2204.95     2522.02    171.24 o
   5   4   5    43096.23    44513.19    267.66 o
   6   4   5    56338.81    54162.39    413.93 o
   7   4   5        1.01       62.35    195.27 o
   8   4   5     5638.02     6230.33    223.28 o
   9   4   5   127088.13   121450.64    702.22 o
  10   4   5     1358.86     1364.57    234.23 o
  11   4   5    55188.54    52016.55    778.13 o
  12   4   5    11609.49    11419.67    371.45 o
  13   4   5     7305.86     6874.51    402.81 o
  14   4   5    35697.71    34115.45    649.56 o
  15   4   5      515.37      604.16    552.83 o
  16   4   5    11254.01    11925.08    755.42 o
  17   4   5      180.48       19.83    786.13 o
  18   4   5    13988.67    15688.43    835.90 o
  19   4   5    19695.36    23117.73   1302.03 o
  20   4   5    19526.17    21305.85   1501.79 o
  21   4   5       94.90       40.14    927.61 o
  22   4   5      912.92      810.23   1012.69 o
  23   4   5       17.07      479.86    916.58 o
  24   4   5     1611.57     1747.38    989.22 o
  25   4   5     1052.76      204.62   2450.03 o
   1   5   5     1620.08     1850.69    130.48 o
   2   5   5     9581.70     9205.78    187.62 o
   3   5   5    94818.82    95653.67    591.73 o
   4   5   5     3975.49     4122.82    211.05 o
   5   5   5     3393.44     3280.89    207.33 o
   6   5   5    55683.01    56117.08    332.08 o
   7   5   5        9.06       69.04    160.31 o
   8   5   5     5996.67     5906.68    207.52 o
   9   5   5     4625.79     4312.94    292.63 o
  10   5   5    44327.11    45284.74    475.71 o
  11   5   5    26586.63    25881.80    407.32 o
  12   5   5     3413.40     3121.19    297.43 o
  13   5   5     1126.69      863.40    430.90 o
  14   5   5        7.59     -235.06    447.27 o
  15   5   5      599.82      570.52    556.63 o
  16   5   5     1599.67     1569.87    700.19 o
  17   5   5     9566.12     8849.87    769.80 o
  18   5   5      976.45     1501.92    779.60 o
  19   5   5     1612.17     2802.69    826.20 o
  20   5   5     6093.23     8025.99   1171.24 o
  21   5   5     1682.64     1418.15    935.83 o
  22   5   5     2970.87     2820.95    915.19 o
  23   5   5      476.89     1523.95   1156.55 o
  24   5   5      959.24     1110.35   1336.84 o
  25   5   5      732.75      495.44   1844.12 o
   0   6   5   289599.34   278101.09   1364.56 o
   1   6   5     3824.82     3481.23    166.43 o
   2   6   5    74284.65    69852.07    879.09 o
   3   6   5    29685.14    27705.57    331.22 o
   4   6   5   301218.84   300016.78   1552.20 o
   5   6   5    47878.61    47532.09    569.18 o
   6   6   5   132368.28   129340.31   1073.18 o
   7   6   5    72702.79    69395.52    556.63 o
   8   6   5    58181.54    57547.61    320.94 o
   9   6   5     2568.28     2691.02    234.69 o
  10   6   5     1618.43     1693.13    257.09 o
  11   6   5      943.43     1059.59    284.29 o
  12   6   5     2715.34     3238.60    368.17 o
  13   6   5    18237.81    17491.28    438.59 o
  14   6   5    24200.19    23300.76    516.15 o
  15   6   5    11513.70    10524.68    583.07 o
  16   6   5     1557.45      622.90    700.09 o
  17   6   5     5287.98     4631.42    722.02 o
  18   6   5     7077.13     8000.74    775.61 o
  19   6   5     2706.61     3233.38    836.58 o
  20   6   5     7577.22     8723.10    928.53 o
  21   6   5       28.49     1445.26    854.48 o
  22   6   5     1039.67     2895.88   1047.33 o
  23   6   5     1526.32     3031.48    944.30 o
  24   6   5     3072.70     4751.70   1025.67 o
   1   7   5    11276.56    10604.84    289.30 o
   2   7   5   137963.78   138907.27   1320.28 o
   3   7   5    49000.45    48668.48    646.38 o
   4   7   5     7730.85     7812.50    261.94 o
   5   7   5      355.00      112.65    198.46 o
   6   7   5     1824.66     1931.15    195.23 o
   7   7   5     3920.03     3565.10    216.20 o
   8   7   5    16677.47    16434.08    252.43 o
   9   7   5    54477.16    51705.55    622.76 o
  10   7   5      196.57      145.27    266.22 o
  11   7   5    75792.57    69496.19    776.19 o
  12   7   5      744.55     1180.82    308.76 o
  13   7   5     1643.28     1575.69    409.09 o
  14   7   5     3170.89     2615.07    463.46 o
  15   7   5     1972.11     2012.07    574.15 o
  16   7   5     9079.70     8817.64    636.65 o
  17   7   5    11582.77    11695.06    666.82 o
  18   7   5     1050.97      854.81    674.71 o
  19   7   5      668.90     1551.27    806.61 o
  20   7   5     1945.43     2591.97    816.39 o
  21   7   5      650.46     1810.18    842.14 o
  22   7   5     8435.83     9964.73    815.01 o
  23   7   5     1119.72     3660.30   1114.45 o
  24   7   5      949.09     1737.90   1108.70 o
   0   8   5    10865.69    10458.44    607.42 o
   1   8   5    27387.50    27914.67    479.18 o
   2   8   5    10499.23     9662.28    247.11 o
   3   8   5    39068.13    38407.23    845.87 o
   4   8   5     6629.17     6271.08    221.67 o
   5   8   5    10526.43     9890.85    240.04 o
   6   8   5   107247.47   103722.70   1057.46 o
   7   8   5    49861.41    48017.75    461.30 o
   8   8   5    12614.43    11378.72    267.76 o
   9   8   5      677.50      823.14    252.25 o
  10   8   5    98398.24    92757.31   1150.91 o
  11   8   5     2394.40     2298.06    309.32 o
  12   8   5    35485.86    34045.87    472.49 o
  13   8   5     1328.21     1757.21    425.27 o
  14   8   5     4610.20     4642.26    481.46 o
  15   8   5        4.41      -88.80    555.60 o
  16   8   5     6975.68     6930.21    636.54 o
  17   8   5      868.55     1136.24    747.88 o
  18   8   5     7195.43     6495.97    797.71 o
  19   8   5      777.68      975.81    810.28 o
  20   8   5     1844.69     2407.12    882.12 o
  21   8   5        7.82      501.26    953.59 o
  22   8   5      221.64     1612.99    982.09 o
  23   8   5      700.30     2010.93   1418.38 o
  24   8   5     3682.36     7796.46   2559.86 o
   1   9   5    29615.96    28701.68    389.13 o
   2   9   5     1901.77     2063.81    247.36 o
   3   9   5    19191.99    18451.67    288.17 o
   4   9   5    39904.12    39221.00    464.74 o
   5   9   5    19955.06    19254.46    350.97 o
   6   9   5     9085.73     9113.98    314.95 o
   7   9   5     1721.65     1403.80    264.31 o
   8   9   5    69601.94    66499.47    872.65 o
   9   9   5      103.89      -25.65    280.47 o
  10   9   5     1012.79     1046.24    295.92 o
  11   9   5     1308.88      628.75    392.65 o
  12   9   5    28433.21    26382.97    488.11 o
  13   9   5      415.02      476.71    428.84 o
  14   9   5     4129.55     4329.67    552.17 o
  15   9   5       48.84     -372.46    654.34 o
  16   9   5     8104.58     7695.55    688.98 o
  17   9   5     1698.17     2082.14    746.76 o
  18   9   5     4689.78     4870.60    770.58 o
  19   9   5      144.86      527.23    940.90 o
  20   9   5      933.70      772.82   1007.43 o
  21   9   5      372.98     1580.56   1008.39 o
  22   9   5     4518.47     6303.26   1109.58 o
  23   9   5      980.82     2544.08   1457.31 o
   0  10   5    35835.18    35674.46    552.61 o
   1  10   5      546.53      930.34    261.22 o
   2  10   5    46519.41    46382.00    605.79 o
   3  10   5       63.63     -191.09    191.09 o
   4  10   5     9624.69     8945.67    299.22 o
   5  10   5    11665.43    10900.71    391.34 o
   6  10   5     5719.30     5195.51    311.61 o
   7  10   5     4212.12     4176.74    339.40 o
   8  10   5     2124.53     2504.65    336.54 o
   9  10   5     2481.26     2154.57    297.55 o
  10  10   5    16974.48    16460.02    488.07 o
  11  10   5      845.22      146.72    472.37 o
  12  10   5     9485.72     9243.51    506.20 o
  13  10   5     3386.08     3167.70    530.26 o
  14  10   5     1101.53     1617.67    520.96 o
  15  10   5     1253.32      -76.46    703.67 o
  16  10   5     4840.03     3452.08    847.31 o
  17  10   5     2718.38     2593.36    854.61 o
  18  10   5        4.22      420.22    871.12 o
  19  10   5     1194.83      929.49    838.55 o
  20  10   5      947.99     1407.57    953.44 o
  21  10   5      843.43     1764.07    980.66 o
  22  10   5     2404.87     3955.73   1299.45 o
  23  10   5       22.88     2120.53   1238.69 o
   1  11   5     4460.67     4381.44    292.88 o
   2  11   5     1033.63     1448.89    288.69 o
   3  11   5      179.40     -123.98    302.59 o
   4  11   5       85.65     -159.42    315.80 o
   5  11   5      468.76      380.57    342.34 o
   6  11   5    29861.44    29609.70    581.93 o
   7  11   5     3014.09     3682.70    411.90 o
   8  11   5      688.50      775.55    399.15 o
   9  11   5      578.06      332.45    521.55 o
  10  11   5    12931.86    12484.36    491.73 o
  11  11   5     1439.00      983.76    485.08 o
  12  11   5    38494.65    36957.73    607.38 o
  13  11   5     7311.23     7306.70    625.27 o
  14  11   5     1142.85     1768.59    608.74 o
  15  11   5     1615.65     2292.89    831.36 o
  16  11   5      277.87     -350.02    865.65 o
  17  11   5     1067.10      434.52    855.84 o
  18  11   5     6558.35     7093.96   1004.51 o
  19  11   5      493.16      477.60   1009.14 o
  20  11   5      191.92      896.01    921.33 o
  21  11   5      612.53      651.36   1214.77 o
  22  11   5      375.24     1268.84   1453.70 o
  23  11   5     1750.81     3048.27   2555.76 o
   0  12   5     1514.81     1279.93    553.93 o
   1  12   5     6994.69     7150.65    310.06 o
   2  12   5    32937.47    30947.99    554.72 o
   3  12   5     7143.46     6739.59    337.82 o
   4  12   5    21093.80    21164.63    471.02 o
   5  12   5     6063.56     5832.01    392.37 o
   6  12   5    19871.51    19190.33    459.69 o
   7  12   5     7581.98     7471.51    434.49 o
   8  12   5    77539.92    77004.67   1574.60 o
   9  12   5     5093.99     5093.02    575.37 o
  10  12   5    50684.63    49878.89   1550.25 o
  11  12   5     5302.24     5063.34    592.43 o
  12  12   5     4947.30     5857.62    630.58 o
  13  12   5     3785.49     2938.44    634.37 o
  14  12   5     4276.51     3711.16    625.63 o
  15  12   5    11405.78    12430.91   1262.13 o
  16  12   5      652.13      -26.34    846.48 o
  17  12   5        5.64     -890.65    996.18 o
  18  12   5       13.88     -301.12    854.31 o
  19  12   5       66.73      130.86    953.48 o
  20  12   5       81.45      377.26   1182.16 o
  21  12   5     1187.38     1506.79   1270.05 o
  22  12   5       29.84      901.67   1375.50 o
   1  13   5    12511.11    11726.83    334.01 o
   2  13   5     6820.35     6946.96    338.97 o
   3  13   5      196.67      172.13    350.63 o
   4  13   5     8980.42     8789.80    393.92 o
   5  13   5     3237.30     2888.66    399.86 o
   6  13   5    34765.83    35036.59    504.87 o
   7  13   5     2769.58     2252.73    453.95 o
   8  13   5    24396.60    23378.86    829.91 o
   9  13   5     2307.80     2321.56    587.78 o
  10  13   5     4859.35     4658.39    625.01 o
  11  13   5    15358.50    16129.94    693.09 o
  12  13   5     7280.30     7228.25    633.46 o
  13  13   5     8431.27     8553.06    674.33 o
  14  13   5     1899.56     2218.29    652.83 o
  15  13   5      840.68     1842.37    789.51 o
  16  13   5     4171.56     3519.60    927.80 o
  17  13   5      672.00       21.81    902.81 o
  18  13   5     3791.44     2392.48    906.99 o
  19  13   5        8.25      453.55   1190.18 o
  20  13   5     5974.25     7198.22   1305.20 o
  21  13   5        2.28       59.67   1261.12 o
  22  13   5       14.29      649.00   1829.93 o
   0  14   5     1746.30     1691.83    522.96 o
   1  14   5    35983.89    36305.98    508.14 o
   2  14   5     3025.94     3196.37    360.40 o
   3  14   5    31958.13    32450.99    617.09 o
   4  14   5    38735.83    38944.30    636.22 o
   5  14   5    13221.24    12656.96    441.75 o
   6  14   5     5390.67     4801.17    469.68 o
   7  14   5     6289.05     6245.94    580.90 o
   8  14   5     2075.42     1568.97    611.96 o
   9  14   5    50209.28    48556.38   1662.29 o
  10  14   5    13998.65    14067.13    682.79 o
  11  14   5     2090.04     1990.26    641.43 o
  12  14   5     5525.57     5963.88    680.86 o
  13  14   5    10235.66     9994.30    675.15 o
  14  14   5      710.18      383.66    691.48 o
  15  14   5     5453.24     5689.65    839.60 o
  16  14   5    10874.37    11984.57    807.80 o
  17  14   5      405.42     1041.46   1008.63 o
  18  14   5      596.99      244.27   1118.62 o
  19  14   5        4.51     -757.21   1599.07 o
  20  14   5     1968.68     2006.79   1148.18 o
  21  14   5        0.07       55.13   1395.87 o
   1  15   5    16578.04    17480.58    484.57 o
   2  15   5    33506.50    34843.52   1177.62 o
   3  15   5    56811.88    58499.70   1780.26 o
   4  15   5     2310.97     2116.24    416.60 o
   5  15   5     9768.64     9399.48    437.82 o
   6  15   5       47.87     -397.95    509.61 o
   7  15   5    38661.07    38000.29   1051.53 o
   8  15   5     4269.88     4092.34    654.17 o
   9  15   5     2734.04     1398.47    648.41 o
  10  15   5     1879.03     1256.57    688.75 o
  11  15   5    19602.94    17842.59    755.76 o
  12  15   5      269.41     -113.21    695.06 o
  13  15   5        1.49     -112.01    723.13 o
  14  15   5    11411.68    11001.09    759.50 o
  15  15   5     1455.62     2822.87    898.93 o
  16  15   5     2208.33     3598.01    901.03 o
  17  15   5     2536.65     3339.35    996.59 o
  18  15   5     2931.57     2160.69   1303.58 o
  19  15   5      563.33      -31.30   1174.85 o
  20  15   5       14.35     -301.73   1238.10 o
  21  15   5      108.99     2128.99   1820.22 o
   0  16   5    31340.04    32059.62    866.85 o
   1  16   5        7.96      329.29    473.45 o
   2  16   5    10262.75    11126.27    498.48 o
   3  16   5     6982.16     7949.62    556.93 o
   4  16   5    10040.75    10809.38    615.03 o
   5  16   5    15773.70    14752.64    580.95 o
   6  16   5     3757.98     3342.26    587.81 o
   7  16   5     3047.52     2714.55    550.87 o
   8  16   5     2142.42     1085.95    665.14 o
   9  16   5      669.77      -89.86    710.20 o
  10  16   5    12341.05    11133.20    762.82 o
  11  16   5     3173.96     2345.30    686.50 o
  12  16   5      844.04      -31.43    743.72 o
  13  16   5      401.72     -357.46    746.81 o
  14  16   5      522.59      433.56    851.20 o
  15  16   5       82.14      275.19    907.77 o
  16  16   5     1154.33     2482.01    900.34 o
  17  16   5      656.47     -732.52   1074.27 o
  18  16   5     3401.49     1981.33   1780.27 o
  19  16   5      694.99      246.35   1168.48 o
  20  16   5       74.39      207.34   1541.52 o
   1  17   5      361.86     1033.96    569.64 o
   2  17   5   113423.03   119205.90   1916.53 o
   3  17   5      349.02     1632.63    568.99 o
   4  17   5    53571.07    53896.04   2204.07 o
   5  17   5     1229.25      815.04    566.25 o
   6  17   5      256.12     -147.46    655.67 o
   7  17   5      662.21     -589.40    709.06 o
   8  17   5     3797.57     2867.65    798.69 o
   9  17   5    26274.61    23964.28    865.91 o
  10  17   5     3530.64     2332.33    706.18 o
  11  17   5     5123.94     4327.03    746.89 o
  12  17   5     4972.15     3410.35    734.57 o
  13  17   5      140.55     -524.65    768.59 o
  14  17   5      774.59      426.69    879.04 o
  15  17   5     2518.97     2203.95    846.54 o
  16  17   5    12938.40    12026.77   1085.36 o
  17  17   5     3788.74     2808.96   1222.59 o
  18  17   5     4387.23     2940.78   1256.51 o
  19  17   5      466.51     1122.79   1480.36 o
  20  17   5      188.72      706.36   1603.90 o
   0  18   5     3072.12     4089.77    890.27 o
   1  18   5       24.23      357.52    607.70 o
   2  18   5     1565.58     2583.17    672.24 o
   3  18   5     2481.21     3610.74    802.16 o
   4  18   5      754.07      554.90    769.14 o
   5  18   5    15147.87    14883.50    814.44 o
   6  18   5     5481.58     4449.71    799.16 o
   7  18   5     6433.15     5125.00    697.54 o
   8  18   5     1268.15      584.98    820.35 o
   9  18   5      896.58      109.43    843.95 o
  10  18   5       17.59     -548.14    800.37 o
  11  18   5     2832.29     1781.25    819.26 o
  12  18   5     1010.14      615.66    851.64 o
  13  18   5       21.21     -489.78    864.43 o
  14  18   5        0.74     -931.01    931.01 o
  15  18   5      278.88      -90.75   1075.65 o
  16  18   5       42.40      309.29   1168.09 o
  17  18   5     2152.22     1672.97   1249.40 o
  18  18   5      123.00     -915.47   1583.04 o
  19  18   5     1489.30     2425.44   1433.75 o
   1  19   5       37.91      608.76    774.89 o
   2  19   5     6887.08     8924.95    895.13 o
   3  19   5    20681.17    23343.52   1582.46 o
   4  19   5    38819.32    43070.51   1649.90 o
   5  19   5     6457.49     6285.58    825.15 o
   6  19   5       22.23     -699.05    789.23 o
   7  19   5     1414.46      276.72    756.76 o
   8  19   5    11488.54     8700.78    855.84 o
   9  19   5      125.49     -500.44    902.49 o
  10  19   5     1393.51        9.49    994.50 o
  11  19   5      528.09     -133.23    841.25 o
  12  19   5     5670.26     3948.50    892.16 o
  13  19   5       17.70     -537.22    891.90 o
  14  19   5      115.53     -635.18   1182.25 o
  15  19   5      255.12     -651.84   1248.26 o
  16  19   5     2532.65     1956.39   1168.46 o
  17  19   5       83.05      -29.14   1579.50 o
  18  19   5     4217.61     3414.29   1712.52 o
   0  20   5       21.79      547.00   1154.96 o
   1  20   5      555.62     1717.21    934.26 o
   2  20   5     1820.54     3378.50    972.98 o
   3  20   5      967.89     1494.76   1001.60 o
   4  20   5      912.77      862.61    943.57 o
   5  20   5     1186.20     1101.95    959.88 o
   6  20   5    16550.95    16230.19   1261.66 o
   7  20   5     1328.05      -41.12   1019.82 o
   8  20   5      111.05     -878.05    878.05 o
   9  20   5     1149.59     -196.47    883.75 o
  10  20   5     2048.83        7.20    945.71 o
  11  20   5     1054.90      252.03    933.39 o
  12  20   5      971.68     -265.33   1091.98 o
  13  20   5     2359.83      933.59   1039.93 o
  14  20   5     3305.39     1638.93   1365.81 o
  15  20   5       91.44    -1640.45   1695.49 o
  16  20   5     1052.23    -1503.82   1503.82 o
  17  20   5       36.79     -160.63   2280.88 o
  18  20   5      255.57      557.70   1981.28 o
   1  21   5     5208.65     8799.88   1372.54 o
   2  21   5     5344.46     7611.79    961.53 o
   3  21   5     5523.25     7307.45   1020.09 o
   4  21   5     1850.52     2703.22   1016.71 o
   5  21   5      103.71      600.13    927.31 o
   6  21   5     6097.87     5651.39    969.21 o
   7  21   5        5.38    -1008.70   1008.70 o
   8  21   5     2667.71      670.28   1140.19 o
   9  21   5     4113.07     2152.24   1116.16 o
  10  21   5     1526.07     -437.52   1075.83 o
  11  21   5       69.84    -1134.41   1134.41 o
  12  21   5      437.64       87.92   1428.88 o
  13  21   5      613.96     -717.79   1546.81 o
  14  21   5      132.70    -1967.96   1967.96 o
  15  21   5     1152.33    -2266.04   2266.04 o
   0  22   5      209.77      746.99   1607.09 o
   1  22   5        0.10      -84.81   1197.70 o
   2  22   5      643.20     3394.64   1342.56 o
   3  22   5     2214.02     3986.89   1057.50 o
   4  22   5    13490.83    15708.86    981.79 o
   5  22   5     1049.49     1367.25    957.73 o
   6  22   5      293.71      194.86    952.43 o
   7  22   5       27.03     -581.39   1082.37 o
   8  22   5    10424.62    10229.03   2182.25 o
   9  22   5       70.32     -196.36   1224.27 o
  10  22   5     8134.26     6254.45   1131.62 o
  11  22   5     2328.67     1166.92   1322.23 o
  12  22   5      316.01     -778.67   1416.20 o
  13  22   5      958.12    -1763.57   1763.57 o
  14  22   5     1153.14     1144.11   2648.09 o
   1  23   5     1436.20     2799.29   1355.08 o
   2  23   5     3318.90     6647.17   1475.07 o
   3  23   5      162.92     1595.16   1174.28 o
   4  23   5      484.75     1241.47    989.26 o
   5  23   5     1048.12      633.00    908.94 o
   6  23   5     3877.02     4284.69   1088.16 o
   7  23   5      717.76      547.18   1168.67 o
   8  23   5     2725.88     2339.50   1415.07 o
   9  23   5       22.93     -411.94   1676.72 o
  10  23   5     1674.60     1587.35   1341.51 o
  11  23   5     6152.10     5490.04   1572.89 o
  12  23   5      248.30     -845.55   1394.71 o
  13  23   5     5075.46    -2375.61   3707.12 o
   0  24   5      465.88      603.51   1919.45 o
   1  24   5     2267.49     2827.37   1296.59 o
   2  24   5      838.03      556.36   1339.89 o
   3  24   5     3943.87     9599.68   2314.44 o
   4  24   5      653.93     2517.54   1008.08 o
   5  24   5     1454.12     2337.54   1056.32 o
   6  24   5      665.22     1216.64   1080.74 o
   7  24   5       69.27      382.78   1130.62 o
   8  24   5       33.18      493.48   1426.38 o
   9  24   5     6387.54     6051.55   1761.64 o
  10  24   5     1035.30     1003.11   1537.29 o
  11  24   5      297.34     -679.75   2295.04 o
  12  24   5      801.35    -1930.58   2303.67 o
   1  25   5    10336.28    12175.18   1378.70 o
   2  25   5      355.32      189.21   1249.94 o
   3  25   5     3283.23     3572.02   1284.92 o
   4  25   5        7.75     2469.58   1647.67 o
   5  25   5      288.84     2951.23   1340.40 o
   6  25   5      216.83     1361.65   1126.73 o
   7  25   5    14425.50    16206.03   1556.72 o
   8  25   5     1027.99     1424.19   1478.98 o
   9  25   5      557.64     2835.79   1470.46 o
  10  25   5      874.92     -411.13   1962.30 o
  11  25   5     3055.01     3564.84   2757.01 o
   0  26   5     2619.07     2404.25   2235.42 o
   1  26   5     4195.92     5736.35   1282.17 o
   2  26   5      170.46     1241.73   1133.62 o
   3  26   5      951.42      595.89   1327.56 o
   4  26   5      185.31      478.34   1252.33 o
   5  26   5     6670.71    10707.10   2124.45 o
   6  26   5      442.55      744.99   1609.06 o
   7  26   5     1010.44     8993.61   2190.24 o
   8  26   5     1158.09     5782.44   2606.03 o
   1  27   5       47.92     1444.43   1488.90 o
   2  27   5    11277.64    12346.93   1527.20 o
   3  27   5     2873.83     1653.32   1693.67 o
   4  27   5     4138.20     3505.55   1910.47 o
   0   0   6   294596.59   296226.56    841.04 o
   1   0   6     3054.48     4261.58    240.04 o
   2   0   6    82853.59    90720.38    410.87 o
   3   0   6    13867.08    13270.57    341.66 o
   4   0   6   109414.36   105426.38   1540.92 o
   5   0   6     9003.56     9238.47    214.94 o
   6   0   6     3692.27     3430.22    184.93 o
   7   0   6     1451.62     1422.00    169.42 o
   8   0   6      650.85      778.93    135.12 o
   9   0   6    56254.61    56884.33    671.77 o
  10   0   6   146249.00   151309.70   1464.40 o
  11   0   6    35605.32    37807.32    624.69 o
  12   0   6      275.03      -54.23    529.09 o
  13   0   6     5659.84     5781.44    581.79 o
  14   0   6    17324.09    17532.06    627.17 o
  15   0   6     4347.56     4885.80    638.32 o
  16   0   6    23869.02    23874.72   1098.38 o
  17   0   6    37422.52    40850.32   1330.92 o
  18   0   6     1988.04     2958.98   1044.70 o
  19   0   6    33286.77    38090.44   1288.60 o
  20   0   6    19769.68    19751.31   1580.15 o
  21   0   6      701.16      681.95   1240.67 o
  22   0   6     3774.82     3242.33   1355.85 o
  23   0   6      179.92      123.23   1130.32 o
  24   0   6      217.57      813.51   1422.28 o
  25   0   6     6257.83     3943.27   2021.04 o
   1   1   6   143090.78   147436.83    743.63 o
   2   1   6     1067.95     1354.32    120.46 o
   3   1   6    45256.30    46401.16    659.67 o
   4   1   6    17001.36    17428.86    157.62 o
   5   1   6   173573.02   173859.38   1048.86 o
   6   1   6    12097.58    12033.30    163.17 o
   7   1   6    45796.44    48598.20    526.63 o
   8   1   6   159171.53   162984.28   1558.47 o
   9   1   6     2778.08     2617.56    214.28 o
  10   1   6     8913.32     9656.80    354.77 o
  11   1   6    43365.09    45305.65    871.24 o
  12   1   6    13322.28    14163.35    409.48 o
  13   1   6     7030.70     7302.47    416.95 o
  14   1   6     2983.62     3088.86    433.09 o
  15   1   6      374.82      238.35    454.06 o
  16   1   6      640.21      869.22    677.14 o
  17   1   6     9573.28    11208.42    755.26 o
  18   1   6     9079.50    10539.41    791.22 o
  19   1   6     6818.20     8637.85    846.38 o
  20   1   6     1243.40     2086.74    875.83 o
  21   1   6     1701.46     1947.13    932.91 o
  22   1   6     9306.38    10201.59    926.74 o
  23   1   6     1462.29     1558.21   1063.89 o
  24   1   6      151.05      575.66   1104.31 o
  25   1   6      182.56      725.44   1086.64 o
   0   2   6    80168.34    77431.17    406.66 o
   1   2   6      224.26      659.73    135.23 o
   2   2   6    19568.09    19880.00    256.88 o
   3   2   6    14345.33    14301.18    174.55 o
   4   2   6   115635.60   119552.08    772.98 o
   5   2   6    58337.54    60186.40    523.62 o
   6   2   6     1562.55     1473.28    147.94 o
   7   2   6    39890.69    38679.46    361.68 o
   8   2   6    12780.57    12748.00    205.11 o
   9   2   6   190467.08   187742.09   1401.46 o
  10   2   6    30601.89    31260.42    340.51 o
  11   2   6     2737.11     2711.02    343.34 o
  12   2   6    21053.88    20806.47    408.62 o
  13   2   6     9868.20     9705.85    419.05 o
  14   2   6    25666.99    25691.71    462.51 o
  15   2   6      250.86      325.87    431.40 o
  16   2   6     2772.58     2825.33    640.20 o
  17   2   6     3659.53     4372.80    773.84 o
  18   2   6     3845.95     6038.22    894.96 o
  19   2   6      142.11      765.79    802.59 o
  20   2   6     4817.58     6076.17    880.38 o
  21   2   6       38.12      178.80    794.67 o
  22   2   6       81.55     -433.87   1073.83 o
  23   2   6       94.23     -577.96   1087.48 o
  24   2   6       42.14      388.16   1161.64 o
  25   2   6        4.72      614.44   1247.30 o
   1   3   6   137566.02   137835.50    460.57 o
   2   3   6   374648.34   365928.03   1542.93 o
   3   3   6   188460.23   187465.95   1378.23 o
   4   3   6    15242.16    15494.92    163.45 o
   5   3   6      407.26      728.08    146.67 o
   6   3   6   214192.56   213671.25   1511.78 o
   7   3   6    10954.15    12465.44    206.66 o
   8   3   6   191150.98   192625.63    909.35 o
   9   3   6     7775.25     7931.32    227.55 o
  10   3   6     6880.87     7194.42    226.65 o
  11   3   6    13990.60    13435.53    350.37 o
  12   3   6    26219.67    26808.44    489.86 o
  13   3   6      695.97      691.92    401.73 o
  14   3   6     1298.49     1020.37    421.20 o
  15   3   6    24131.10    24937.21    547.95 o
  16   3   6      985.53      881.31    599.61 o
  17   3   6      935.83     1210.49    645.74 o
  18   3   6      882.87     1699.20    662.96 o
  19   3   6       16.56     1155.22   1021.97 o
  20   3   6    10175.33    12489.72   1002.29 o
  21   3   6     1176.12      260.36   1010.26 o
  22   3   6     4946.28     5066.33   1100.12 o
  23   3   6      867.75      801.95   1109.33 o
  24   3   6      941.07     1255.42   1111.12 o
  25   3   6       69.48     1071.73   1310.07 o
   0   4   6   423953.66   406389.00   3911.50 o
   1   4   6   217574.38   215500.06   1255.26 o
   2   4   6      230.03      368.64    158.02 o
   3   4   6    31839.09    30938.81    231.96 o
   4   4   6    71624.05    70875.26    674.14 o
   5   4   6     2784.83     2927.29    192.11 o
   6   4   6    86418.43    86822.04    554.40 o
   7   4   6      773.70      832.24    198.23 o
   8   4   6      184.72      424.29    220.77 o
   9   4   6     2407.32     2338.37    232.32 o
  10   4   6     4841.41     4889.69    242.20 o
  11   4   6    25004.74    25137.26    384.59 o
  12   4   6    92491.11    93814.85    801.29 o
  13   4   6     1065.87      879.05    407.04 o
  14   4   6    10282.92     9446.62    447.33 o
  15   4   6     6097.48     6706.39    448.46 o
  16   4   6     1498.39     1207.54    734.71 o
  17   4   6    15557.86    16993.52    798.88 o
  18   4   6       92.22      444.52    775.03 o
  19   4   6       64.13      957.63    791.98 o
  20   4   6      577.50     1965.11    975.41 o
  21   4   6        8.71     -426.02    964.54 o
  22   4   6     1356.87     1606.49    964.12 o
  23   4   6       47.18      453.81   1069.90 o
  24   4   6      870.71      592.86   1082.22 o
  25   4   6     1195.79       88.68   2035.96 o
   1   5   6    38306.16    37541.32    506.59 o
   2   5   6       13.30      263.11    167.03 o
   3   5   6      116.24       84.80    190.46 o
   4   5   6    66765.28    65696.09    619.55 o
   5   5   6    42735.98    43599.68    665.39 o
   6   5   6    12053.76    11445.87    248.55 o
   7   5   6    43384.96    42343.73    488.11 o
   8   5   6     5128.15     4816.35    170.83 o
   9   5   6    17931.12    17819.00    293.16 o
  10   5   6    84710.09    85226.79    768.77 o
  11   5   6     4155.10     4268.14    298.29 o
  12   5   6     1176.99     1102.06    292.10 o
  13   5   6    36582.55    36157.39    620.99 o
  14   5   6    48202.88    49889.45   1194.11 o
  15   5   6       85.50       49.15    477.12 o
  16   5   6     7988.67     8133.17    731.14 o
  17   5   6       89.00      333.87    751.64 o
  18   5   6    12422.97    12902.63    835.31 o
  19   5   6     2459.35     3122.45    835.78 o
  20   5   6      377.30     1627.08    888.36 o
  21   5   6     5491.16     6531.02   1154.76 o
  22   5   6    14857.36    15954.09    948.87 o
  23   5   6     1405.90      853.23   1100.82 o
  24   5   6      661.60     1362.87   1163.51 o
  25   5   6      579.27     2077.81   1759.80 o
   0   6   6        6.02      -47.45    252.68 o
   1   6   6    51823.18    51387.90    429.41 o
   2   6   6    39816.13    37738.41    691.84 o
   3   6   6    15064.64    14217.70    481.46 o
   4   6   6    41488.86    43801.48    411.77 o
   5   6   6     3811.05     3709.88    252.43 o
   6   6   6      410.96      434.50    248.17 o
   7   6   6    49898.07    50904.85    396.93 o
   8   6   6    39614.31    40270.88    363.00 o
   9   6   6    21719.58    20248.23    418.73 o
  10   6   6    27174.68    26412.88    545.90 o
  11   6   6    16746.82    16093.76    348.26 o
  12   6   6    18365.41    18908.73    406.21 o
  13   6   6    26083.89    25335.84    450.81 o
  14   6   6     5621.67     5621.93    455.41 o
  15   6   6     8572.41     8703.98    482.65 o
  16   6   6    30538.89    31130.82    702.42 o
  17   6   6     2278.64     2044.53    638.87 o
  18   6   6       85.65      -34.82    678.30 o
  19   6   6       59.35      527.14    715.78 o
  20   6   6     7615.99     9328.56    776.00 o
  21   6   6     5377.61     6488.82    855.99 o
  22   6   6     1212.93     2541.20    976.53 o
  23   6   6     3498.84     4415.28    969.04 o
  24   6   6      954.51     1115.31    956.14 o
   1   7   6   358673.06   351184.97   2024.69 o
   2   7   6   484521.19   468115.88   2242.34 o
   3   7   6       91.32      -54.56    257.51 o
   4   7   6   168469.47   167493.92   1500.87 o
   5   7   6    22093.40    21166.39    302.57 o
   6   7   6    44397.69    45484.48    521.99 o
   7   7   6   107085.52   107058.91    945.21 o
   8   7   6   107879.14   107742.72    756.29 o
   9   7   6    31664.46    30335.57    621.78 o
  10   7   6    75089.83    75044.98    966.14 o
  11   7   6    10378.00     9266.96    278.55 o
  12   7   6    52363.62    51197.81    881.36 o
  13   7   6     1115.04     1538.01    418.20 o
  14   7   6     7499.57     8081.02    435.65 o
  15   7   6    18096.87    18282.96    511.89 o
  16   7   6    17427.87    16427.04    663.30 o
  17   7   6     2484.97     2268.15    654.95 o
  18   7   6      934.51      817.69    671.78 o
  19   7   6      420.86      610.87    840.53 o
  20   7   6     2115.53     3075.58    825.57 o
  21   7   6     2855.26     3549.39    844.21 o
  22   7   6      650.57     1956.72    942.33 o
  23   7   6      726.62     2901.63   1371.85 o
  24   7   6        0.40     1807.87   1654.22 o
   0   8   6   228384.06   241520.59   3190.19 o
   1   8   6    17038.41    17625.03    329.44 o
   2   8   6    32600.14    31036.98    506.52 o
   3   8   6    56234.79    52488.88   1166.96 o
   4   8   6    76913.38    79418.01   1466.07 o
   5   8   6    91085.98    90293.68    865.58 o
   6   8   6    15246.76    14491.96    568.38 o
   7   8   6    37633.45    39259.86    829.58 o
   8   8   6    77437.01    75571.07    880.98 o
   9   8   6    14712.70    14053.01    326.20 o
  10   8   6    44571.05    43651.43    448.29 o
  11   8   6    14720.98    14234.60    409.81 o
  12   8   6     8246.45     8615.21    412.11 o
  13   8   6    14294.59    13659.07    434.03 o
  14   8   6    19176.60    18755.32    742.18 o
  15   8   6      260.13      461.11    498.67 o
  16   8   6      105.88     -217.80    709.86 o
  17   8   6       23.07      193.11    769.35 o
  18   8   6     6537.60     5123.56    817.11 o
  19   8   6      344.47      464.72    818.03 o
  20   8   6     2510.02     2686.76    851.96 o
  21   8   6     1064.35     1954.86    995.46 o
  22   8   6      225.88     1608.45   1057.05 o
  23   8   6        0.32     1846.70    985.48 o
   1   9   6     7132.18     6572.73    293.41 o
   2   9   6    14446.80    13074.39    281.21 o
   3   9   6      797.67      381.10    249.13 o
   4   9   6    31633.23    29936.54    584.09 o
   5   9   6    50816.90    48973.42    765.81 o
   6   9   6    98532.57    94372.05   1375.15 o
   7   9   6    47530.68    44914.34    657.77 o
   8   9   6     1090.61      725.83    351.10 o
   9   9   6     8357.44     8274.80    362.00 o
  10   9   6     7775.65     7116.71    395.61 o
  11   9   6    47594.89    44164.83    522.16 o
  12   9   6      623.21      614.21    413.77 o
  13   9   6       56.72      371.02    500.38 o
  14   9   6      121.45      604.78    516.16 o
  15   9   6     1295.78     1441.73    701.18 o
  16   9   6     1155.04     1182.14    727.69 o
  17   9   6       84.41     -121.46    773.12 o
  18   9   6    15256.63    15657.78    795.28 o
  19   9   6     2679.23     3516.66   1014.35 o
  20   9   6      100.20     1049.07    915.10 o
  21   9   6     9502.96    10325.62   1020.36 o
  22   9   6     1020.12     2533.22   1089.67 o
  23   9   6       90.78     2837.27   1362.83 o
   0  10   6     1875.05     1976.59    379.24 o
   1  10   6    45788.94    46090.00    764.07 o
   2  10   6    59676.42    57910.73    918.41 o
   3  10   6        2.22     -277.42    277.42 o
   4  10   6      153.27      157.32    220.27 o
   5  10   6    43657.01    41410.94    764.94 o
   6  10   6    48440.17    47031.30    949.87 o
   7  10   6    28721.97    27824.69    863.83 o
   8  10   6    17827.60    16878.75    563.19 o
   9  10   6     1354.48      853.29    517.53 o
  10  10   6    35581.24    35517.87    692.30 o
  11  10   6      110.86     -327.08    483.54 o
  12  10   6      899.65      965.12    521.35 o
  13  10   6     2942.78     3055.80    549.31 o
  14  10   6     3324.87     4044.22    531.07 o
  15  10   6    29557.94    26588.33    781.95 o
  16  10   6    15958.62    15262.46   1096.68 o
  17  10   6     1461.82     1279.16    881.46 o
  18  10   6      163.24     -432.89    902.56 o
  19  10   6     4503.78     4166.81    930.22 o
  20  10   6     9127.16     9862.92   1030.21 o
  21  10   6     8723.42     8139.93   1034.41 o
  22  10   6      280.50     1096.49   1291.57 o
  23  10   6      262.87      874.64   2160.08 o
   1  11   6    22709.48    23991.07    369.67 o
   2  11   6     1193.28     1121.33    271.04 o
   3  11   6     7565.31     7631.12    321.16 o
   4  11   6     3952.76     3412.20    212.18 o
   5  11   6    12923.55    12774.61    380.98 o
   6  11   6     3694.51     3557.91    354.16 o
   7  11   6    56485.21    54391.80   1116.10 o
   8  11   6    41255.58    40701.92    767.79 o
   9  11   6    22616.95    23269.57    670.11 o
  10  11   6      121.13      243.52    541.76 o
  11  11   6     7805.98     7153.94    502.48 o
  12  11   6    21569.30    20308.87    573.76 o
  13  11   6      202.45      352.66    530.66 o
  14  11   6     4789.28     4313.87    625.59 o
  15  11   6    17069.11    18586.88   1137.92 o
  16  11   6       21.39      -83.83    879.72 o
  17  11   6    19763.43    19508.74   1584.47 o
  18  11   6     8718.29     9827.17   1398.99 o
  19  11   6     4288.18     3999.85   1217.87 o
  20  11   6      122.32      213.03    991.39 o
  21  11   6       12.81      252.68   1055.39 o
  22  11   6     2249.86     2576.27   1363.17 o
  23  11   6     1915.32     4861.01   1995.10 o
   0  12   6     2687.68     2478.96    516.45 o
   1  12   6     4434.98     4246.93    310.94 o
   2  12   6     2777.24     3276.99    300.73 o
   3  12   6      275.36      462.65    313.34 o
   4  12   6     1026.87      425.91    353.68 o
   5  12   6    33832.78    32858.25    743.99 o
   6  12   6    61522.34    59182.37   1158.21 o
   7  12   6     3180.60     3412.58    537.87 o
   8  12   6    26723.46    27593.01    610.49 o
   9  12   6    10889.51     9976.61    600.49 o
  10  12   6      840.65      907.90    595.65 o
  11  12   6     1597.43     2238.75    585.85 o
  12  12   6     3916.13     4535.45    607.89 o
  13  12   6    25316.70    24038.12    704.27 o
  14  12   6     9786.31     9507.71    723.06 o
  15  12   6      147.55      565.43    800.67 o
  16  12   6     7872.88     7450.84    803.83 o
  17  12   6     1081.61     -119.28   1001.98 o
  18  12   6      382.28      372.50    911.68 o
  19  12   6      427.80      516.30   1088.94 o
  20  12   6      160.42     -499.10   1034.14 o
  21  12   6       53.18      -13.96   1457.25 o
  22  12   6       15.91     1026.09   1309.42 o
   1  13   6      220.00      307.57    372.23 o
   2  13   6    40131.89    41341.24   1019.16 o
   3  13   6   105589.55   106104.95   1949.27 o
   4  13   6      365.47      446.28    357.58 o
   5  13   6    22558.10    20905.73    530.74 o
   6  13   6     9079.35     9332.01    557.30 o
   7  13   6     5736.39     5605.62    569.39 o
   8  13   6      419.99      194.79    565.01 o
   9  13   6    10359.41     9908.26    726.30 o
  10  13   6     8559.22     8031.83    635.83 o
  11  13   6    54805.88    50967.12   1435.61 o
  12  13   6     4403.35     4828.56    668.54 o
  13  13   6     7288.73     7541.89    681.65 o
  14  13   6      318.88      502.86    657.57 o
  15  13   6      499.95     1569.04    810.91 o
  16  13   6     1626.87     2606.75    833.27 o
  17  13   6     4127.35     3200.48   1191.74 o
  18  13   6      823.25     -156.21    905.23 o
  19  13   6     2322.78     1406.73   1436.79 o
  20  13   6      302.66     -543.28   1229.02 o
  21  13   6       23.73        1.85   1369.12 o
  22  13   6       71.02      598.63   2280.74 o
   0  14   6   169487.56   171577.98   3444.96 o
   1  14   6    80246.70    80454.06   1827.47 o
   2  14   6    11981.99    12168.34    372.77 o
   3  14   6     9590.29     9885.15    381.16 o
   4  14   6    11841.69    12154.59    397.57 o
   5  14   6    10033.29    10058.70    437.10 o
   6  14   6     3057.74     2580.10    512.24 o
   7  14   6     8066.61     8593.09    605.19 o
   8  14   6     5213.67     4779.73    627.97 o
   9  14   6      166.19     -243.58    643.82 o
  10  14   6     8173.68     7497.96    679.07 o
  11  14   6    10613.42     9920.60    696.05 o
  12  14   6     3148.06     3155.86    705.61 o
  13  14   6     4299.53     4095.56    725.12 o
  14  14   6       15.96      166.29    722.92 o
  15  14   6       25.33      989.32    843.23 o
  16  14   6     4171.73     5475.22    860.77 o
  17  14   6     5975.94     5872.11    918.62 o
  18  14   6     1927.26     1931.00   1021.75 o
  19  14   6       69.25     -454.95   1234.13 o
  20  14   6     1395.29     1752.22   1280.92 o
  21  14   6       76.74       36.77   1652.60 o
   1  15   6    31134.51    31524.88    727.64 o
   2  15   6     1485.63     1128.95    429.91 o
   3  15   6     3830.53     4620.23    490.92 o
   4  15   6    18051.50    18801.08    466.30 o
   5  15   6     1147.74      845.46    458.75 o
   6  15   6        2.91     -525.63    525.63 o
   7  15   6    12093.00    11553.51    642.79 o
   8  15   6      426.99       83.80    649.45 o
   9  15   6    16456.29    15230.87    736.78 o
  10  15   6     2571.23     2047.88    674.36 o
  11  15   6        2.42     -257.71    705.78 o
  12  15   6     4826.88     4766.79    706.37 o
  13  15   6     4546.20     4598.59    693.25 o
  14  15   6    15779.41    14620.02    791.25 o
  15  15   6     7886.23     9104.05    922.85 o
  16  15   6     3036.39     4206.17    829.81 o
  17  15   6     1264.31     1232.79    902.40 o
  18  15   6     3751.50     3495.02   1373.74 o
  19  15   6      132.75     -331.04   1207.44 o
  20  15   6       94.86     -165.50   1348.08 o
  21  15   6       54.04      739.72   1960.52 o
   0  16   6     3972.21     3607.00    595.37 o
   1  16   6      143.81      255.77    458.77 o
   2  16   6     4118.34     5256.43    480.40 o
   3  16   6    14790.31    14936.56    812.35 o
   4  16   6    12777.05    13078.92    707.51 o
   5  16   6     8051.26     8055.49    626.40 o
   6  16   6    17082.09    16043.11    688.26 o
   7  16   6     5523.63     5292.85    662.00 o
   8  16   6     3472.71     2317.79    682.74 o
   9  16   6     3000.66     2489.78    692.72 o
  10  16   6      158.31     -418.56    718.33 o
  11  16   6    13942.91    11534.62    779.90 o
  12  16   6    26765.65    24144.83    866.50 o
  13  16   6       69.76       61.60    734.72 o
  14  16   6     4153.65     2579.93    790.13 o
  15  16   6      405.63      340.48    831.26 o
  16  16   6     3522.76     3436.42    884.32 o
  17  16   6      135.59      395.63   1014.73 o
  18  16   6     1174.53     1782.79   1298.63 o
  19  16   6     2128.33      818.84   1176.51 o
  20  16   6     4581.39     4195.27   1367.83 o
   1  17   6       50.37      572.93    614.40 o
   2  17   6    40319.70    42103.83   1077.98 o
   3  17   6    24018.88    25282.06   1585.43 o
   4  17   6     7448.88     7896.73    628.02 o
   5  17   6    44991.13    43518.24   1034.73 o
   6  17   6    15036.13    13717.88    944.33 o
   7  17   6      713.92     -373.57    767.07 o
   8  17   6    19607.02    18399.26    843.92 o
   9  17   6      483.03     -359.49    830.96 o
  10  17   6     9781.48     8773.82    838.56 o
  11  17   6    12345.42    11704.85    748.75 o
  12  17   6     2729.93     1848.02    796.73 o
  13  17   6     1922.43      841.17    773.01 o
  14  17   6     6079.93     4961.42    786.69 o
  15  17   6     1472.65     1343.37    918.89 o
  16  17   6     2164.82     1717.35    987.79 o
  17  17   6       63.87      915.27   1253.53 o
  18  17   6       29.31     -183.50   1350.16 o
  19  17   6     1579.56     2276.59   1426.33 o
  20  17   6      242.77      961.45   1887.44 o
   0  18   6    81161.46    86263.28   1886.83 o
   1  18   6    17108.69    17617.53    971.10 o
   2  18   6     6117.45     7027.03    919.36 o
   3  18   6    13549.77    13503.61   1047.25 o
   4  18   6    59402.41    63785.45   4565.00 o
   5  18   6     7465.52     7900.42    841.39 o
   6  18   6    48973.13    47383.06   1310.42 o
   7  18   6      413.88     -327.86    729.49 o
   8  18   6    26405.58    24151.60    848.14 o
   9  18   6    12760.38    11300.22    826.87 o
  10  18   6    25002.68    21561.72    884.73 o
  11  18   6      743.64     -817.57    825.29 o
  12  18   6      302.36     -354.03    895.22 o
  13  18   6       33.92     -816.80    816.80 o
  14  18   6     9045.80     6888.74   1100.33 o
  15  18   6     3145.60     2192.29    991.52 o
  16  18   6       75.77     -905.20   1194.36 o
  17  18   6     1867.29      955.51   1116.80 o
  18  18   6     3849.34     2400.00   1337.02 o
  19  18   6       18.29      -13.23   1380.54 o
   1  19   6      914.62     1569.99    865.08 o
   2  19   6     6043.35     6197.25    895.26 o
   3  19   6       43.89      858.45    897.01 o
   4  19   6     5538.69     5656.41    868.94 o
   5  19   6     9450.94     9126.53    933.20 o
   6  19   6    17700.34    18476.66   1696.17 o
   7  19   6    21381.00    19962.46   1188.45 o
   8  19   6      319.87    -1095.03   1095.03 o
   9  19   6     2222.75     1217.17   1184.32 o
  10  19   6     6511.17     4690.99   1037.21 o
  11  19   6      762.65       37.69    870.74 o
  12  19   6     3725.89     2915.72    842.94 o
  13  19   6     2779.82     1909.68    980.96 o
  14  19   6      317.03     -929.84   1020.66 o
  15  19   6      843.70     -177.63   1119.83 o
  16  19   6     3109.52      571.16   1245.81 o
  17  19   6     1046.68     -832.44   1236.41 o
  18  19   6       36.18      605.34   2388.65 o
   0  20   6     7270.03    10681.57   1617.32 o
   1  20   6     3670.17     5245.87    966.83 o
   2  20   6      440.98     1143.54    871.43 o
   3  20   6      262.87     1014.62    956.08 o
   4  20   6      816.09     1237.03    919.54 o
   5  20   6     2105.10     1635.07    914.00 o
   6  20   6     1390.72     1005.77   1070.28 o
   7  20   6     5571.69     4915.94   1157.89 o
   8  20   6     3893.31     1347.03   1222.34 o
   9  20   6     4824.37     2862.89   1138.93 o
  10  20   6     4132.25     2657.79   1343.06 o
  11  20   6      155.43     -438.85   1222.31 o
  12  20   6     1394.41      298.01   1239.75 o
  13  20   6      164.31     -952.10   1125.53 o
  14  20   6      209.36    -1398.22   1836.36 o
  15  20   6     1773.76     -934.93   2189.09 o
  16  20   6     2036.55    -2337.74   2337.74 o
  17  20   6      162.34     1130.99   2543.94 o
  18  20   6      102.11      892.40   2398.72 o
   1  21   6     1063.42     3428.10   1153.91 o
   2  21   6      176.54     1030.28    985.35 o
   3  21   6     2818.66     4729.61    909.78 o
   4  21   6       11.09      360.40    970.00 o
   5  21   6       11.30     -187.24    969.42 o
   6  21   6     4940.56     4987.58   1187.59 o
   7  21   6        2.68    -1161.44   1161.44 o
   8  21   6     3433.23     1113.36   1158.42 o
   9  21   6      663.04    -1019.52   1232.22 o
  10  21   6      185.26    -1143.15   1143.15 o
  11  21   6      259.23     -498.07   1211.82 o
  12  21   6     3099.19     2303.88   1232.79 o
  13  21   6     3777.30     2159.15   1450.80 o
  14  21   6     1778.16     -585.82   2234.30 o
  15  21   6      909.89    -2015.27   3325.30 o
   0  22   6      532.29     1085.97   1947.91 o
   1  22   6     2413.80     3832.28   1301.83 o
   2  22   6      200.43     1715.89   1098.07 o
   3  22   6       24.40     1475.02    988.20 o
   4  22   6     1700.57     2645.84    978.52 o
   5  22   6     1604.57     1123.45   1039.42 o
   6  22   6      151.28     -468.60   1193.02 o
   7  22   6        8.08     -321.09   1084.81 o
   8  22   6      263.33     -940.72   1287.63 o
   9  22   6       24.04    -1322.05   1322.05 o
  10  22   6     3687.46     1487.29   1328.94 o
  11  22   6     1077.71      527.00   1194.99 o
  12  22   6      611.12    -1298.35   1467.31 o
  13  22   6     1135.14     -448.61   1534.89 o
   1  23   6     4545.38     6086.38   1225.70 o
   2  23   6     2407.73     6446.62   1349.29 o
   3  23   6     2295.52     4914.86   1254.74 o
   4  23   6      712.25     2004.82   1021.03 o
   5  23   6      548.36     1035.81   1006.43 o
   6  23   6     2448.06     3339.41   1166.15 o
   7  23   6     6560.49     6340.47   1239.61 o
   8  23   6       48.38      863.22   1187.44 o
   9  23   6      887.79     -203.95   1305.06 o
  10  23   6      183.60    -1151.33   1165.73 o
  11  23   6     3022.29     1905.25   1486.86 o
  12  23   6      704.11    -1296.07   1726.35 o
  13  23   6      134.23    -3993.18   3993.18 o
   0  24   6     7178.89    10101.38   1633.02 o
   1  24   6     8184.88    10718.25   1224.04 o
   2  24   6     1060.42      928.24   1164.45 o
   3  24   6      176.75     3101.97   1139.39 o
   4  24   6     4481.64     8055.73   1387.33 o
   5  24   6     3592.97     6106.42   1196.42 o
   6  24   6      211.23     1342.64   1191.00 o
   7  24   6        3.47      800.69   1249.88 o
   8  24   6       14.12      850.17   1132.43 o
   9  24   6     1137.05     1012.25   1824.56 o
  10  24   6     1387.97     1189.57   1474.45 o
  11  24   6       25.78    -2215.86   2215.86 o
  12  24   6      590.58    -2684.11   2684.11 o
   1  25   6     4675.46     6134.04   1164.73 o
   2  25   6     2077.64     2575.33   1232.09 o
   3  25   6      169.62     1137.33   1186.36 o
   4  25   6       80.80     4171.07   1612.70 o
   5  25   6       35.32     2726.50   1269.74 o
   6  25   6     1285.28     3531.41   1273.60 o
   7  25   6       88.88     1353.26   1101.64 o
   8  25   6      249.38     2665.54   1898.11 o
   9  25   6      452.84     1995.46   1721.17 o
  10  25   6      382.88     1111.04   2751.37 o
   0  26   6      924.72     1259.99   1555.38 o
   1  26   6       12.81     1637.40   1247.31 o
   2  26   6     1529.10     2562.88   1286.64 o
   3  26   6      444.57      180.07   1280.34 o
   4  26   6     1136.97     3873.24   1412.18 o
   5  26   6     1274.96     3418.71   1790.38 o
   6  26   6     2052.02     9503.19   2708.77 o
   1  27   6      322.69     1099.16   2496.84 o
   2  27   6       44.97      698.86   3047.61 o
   3  27   6      131.67     -528.98   2189.27 o
   4  27   6      732.87      462.72   2969.14 o
   5  27   6     1451.79     1993.30   2129.28 o
   1   1   7   259550.05   256678.61   1807.76 o
   2   1   7     4057.04     4897.03    147.38 o
   3   1   7      361.25      631.19    148.17 o
   4   1   7    13723.05    14093.43    176.29 o
   5   1   7    12225.23    11855.76    226.52 o
   6   1   7    52764.09    55233.67    434.16 o
   7   1   7   142202.31   142440.56   1112.48 o
   8   1   7      280.71      475.22    151.75 o
   9   1   7     8908.56     8561.97    235.66 o
  10   1   7    14820.35    14810.63    327.95 o
  11   1   7    20151.57    20086.84    416.55 o
  12   1   7     1811.64     1588.91    403.24 o
  13   1   7   112266.06   113127.76   1338.24 o
  14   1   7     2194.73     2003.53    450.02 o
  15   1   7     1640.68     1619.90    486.29 o
  16   1   7     2593.25     2969.79    700.75 o
  17   1   7     7599.66     9279.83    782.67 o
  18   1   7      177.04      459.65    793.43 o
  19   1   7    18863.44    22435.35   1045.48 o
  20   1   7     1846.53     3669.98    924.44 o
  21   1   7     2719.22     3436.10    952.80 o
  22   1   7     2826.35     2574.99    942.00 o
  23   1   7      461.57     1015.10    973.24 o
  24   1   7     1315.31      916.03   1103.56 o
  25   1   7      110.02     -899.02   1974.31 o
   0   2   7   239558.11   246031.09   2349.50 o
   1   2   7   104138.02   101688.55    967.20 o
   2   2   7   127357.66   125430.09    821.79 o
   3   2   7    62869.76    62595.33    467.72 o
   4   2   7     7075.04     6751.32    147.88 o
   5   2   7    15769.40    16844.15    167.01 o
   6   2   7    95028.94    95881.73    627.03 o
   7   2   7     5037.97     5281.17    187.97 o
   8   2   7    11030.00    10925.04    236.16 o
   9   2   7    41252.73    40694.75    435.79 o
  10   2   7    16190.23    15659.42    295.41 o
  11   2   7    28462.66    28435.65    379.00 o
  12   2   7     3497.11     3687.59    391.04 o
  13   2   7     6062.14     5533.14    442.31 o
  14   2   7    68156.23    69260.91   1389.86 o
  15   2   7      591.28      377.45    468.16 o
  16   2   7     8315.23     8108.90    624.49 o
  17   2   7     1070.40     1105.47    739.63 o
  18   2   7     3533.34     5207.20    864.66 o
  19   2   7     8407.16    10531.50    888.22 o
  20   2   7     3879.44     4173.70    838.15 o
  21   2   7       24.36      670.74    957.94 o
  22   2   7     1893.69     1586.58   1050.20 o
  23   2   7     1032.95      652.09   1028.54 o
  24   2   7     1177.52     1265.42   1100.59 o
  25   2   7      530.37     1559.27   1505.22 o
   1   3   7     3117.71     3078.65    227.06 o
   2   3   7     1748.20     1752.04    156.03 o
   3   3   7    71192.00    70731.20    491.62 o
   4   3   7   100029.57    96447.84    944.34 o
   5   3   7    69628.18    72293.78    610.21 o
   6   3   7    15262.19    14273.62    274.60 o
   7   3   7    61531.66    60370.68    526.04 o
   8   3   7    34665.74    33665.82    276.22 o
   9   3   7    14465.20    14503.13    253.93 o
  10   3   7     6654.88     6630.63    238.10 o
  11   3   7     1252.98     1124.12    199.64 o
  12   3   7     2517.30     2608.90    400.63 o
  13   3   7    45781.93    46173.23    880.16 o
  14   3   7     9964.42     9982.32    454.80 o
  15   3   7    10884.76    10664.68    485.17 o
  16   3   7      927.08      935.38    566.21 o
  17   3   7      916.26      917.61    722.15 o
  18   3   7     1612.40     1580.64    742.17 o
  19   3   7     9584.11    11718.58    815.43 o
  20   3   7      978.97     1983.98   1152.16 o
  21   3   7       52.93     -119.23   1005.42 o
  22   3   7      292.48     -732.41   1002.56 o
  23   3   7       10.42     -375.09   1121.60 o
  24   3   7      575.23      229.50   1122.08 o
  25   3   7      701.95      792.04   1703.27 o
   0   4   7    52001.34    50099.82   1315.48 o
   1   4   7    28683.91    28867.33    585.41 o
   2   4   7    91621.24    92211.48    647.32 o
   3   4   7     5808.09     5577.88    198.75 o
   4   4   7    71153.38    72338.95    659.94 o
   5   4   7    60178.27    57845.45    705.95 o
   6   4   7      375.00      369.18    182.71 o
   7   4   7    82855.77    81642.21    623.17 o
   8   4   7     1476.28     1610.86    224.20 o
   9   4   7    28433.42    27439.96    403.15 o
  10   4   7   111165.53   110834.20    851.06 o
  11   4   7      384.44      509.27    241.49 o
  12   4   7    18658.62    19195.15    399.61 o
  13   4   7     4121.10     3724.88    423.38 o
  14   4   7     6162.08     6255.60    455.01 o
  15   4   7       45.28     -150.44    452.82 o
  16   4   7    15671.01    16717.62    657.83 o
  17   4   7       47.51      187.44    745.86 o
  18   4   7     1997.27     2325.49    794.19 o
  19   4   7      234.44      657.59    936.18 o
  20   4   7     8277.93    11152.01    995.16 o
  21   4   7      152.11     1730.63   1032.99 o
  22   4   7       34.38     -747.23    979.42 o
  23   4   7     1346.89     1388.48   1014.96 o
  24   4   7      815.60     1051.07   1339.67 o
  25   4   7     4723.18     3456.26   2153.46 o
   1   5   7    31701.93    32376.57    532.56 o
   2   5   7    22421.00    21814.79    344.14 o
   3   5   7    24010.28    23526.92    412.58 o
   4   5   7     9598.91     9067.19    236.37 o
   5   5   7    12259.14    12110.22    253.68 o
   6   5   7     5409.46     5492.21    254.49 o
   7   5   7    59238.89    60866.91    460.90 o
   8   5   7    50106.80    50410.64    514.61 o
   9   5   7     4924.56     4643.81    187.99 o
  10   5   7     1480.79     1564.86    286.00 o
  11   5   7     1366.79     1751.67    295.50 o
  12   5   7     2040.32     2299.80    414.58 o
  13   5   7     7834.62     7974.30    453.31 o
  14   5   7     3362.86     3032.48    511.33 o
  15   5   7      519.52      399.39    511.72 o
  16   5   7     3741.43     3151.24    633.01 o
  17   5   7     2503.27     2338.99    791.88 o
  18   5   7     2305.17     2403.80    795.04 o
  19   5   7     1011.33      892.43    745.00 o
  20   5   7      640.42     1289.09    825.82 o
  21   5   7     1181.53     2568.38    925.17 o
  22   5   7     4207.67     4994.10   1141.24 o
  23   5   7      728.66      317.13   1048.76 o
  24   5   7      158.48      565.67    965.37 o
  25   5   7      622.57     1165.78   1471.62 o
   0   6   7    60777.00    61276.66    964.71 o
   1   6   7   142797.44   141257.55    518.58 o
   2   6   7    36625.24    36157.98    300.41 o
   3   6   7    73383.76    73175.09    856.11 o
   4   6   7    29690.62    29049.88    412.15 o
   5   6   7     5828.54     5973.36    285.15 o
   6   6   7    74213.73    74036.26    843.34 o
   7   6   7      972.13      669.08    275.42 o
   8   6   7     8202.35     7511.35    300.24 o
   9   6   7     1737.48     1967.10    135.31 o
  10   6   7    87580.29    87625.74    966.11 o
  11   6   7     4394.75     4573.49    327.93 o
  12   6   7     1976.76     2545.76    408.56 o
  13   6   7      587.93      881.61    418.25 o
  14   6   7     8967.63     9037.71    483.63 o
  15   6   7     9055.31     9343.04    498.61 o
  16   6   7    10779.17    12207.90    610.38 o
  17   6   7    10242.16    10717.08    679.62 o
  18   6   7      907.28     1150.77    691.86 o
  19   6   7     5376.44     5300.53    748.96 o
  20   6   7     3917.42     4312.75    745.73 o
  21   6   7      455.50     1862.70    850.95 o
  22   6   7        1.06     1801.46    911.84 o
  23   6   7        5.36      978.83    938.74 o
  24   6   7     5380.74     6044.84   1386.76 o
  25   6   7      768.12     3459.39   2421.83 o
   1   7   7    31279.98    30354.97    577.61 o
   2   7   7      293.23      337.24    167.35 o
   3   7   7    78114.60    73459.58   1004.76 o
   4   7   7    57488.68    56675.52    575.25 o
   5   7   7     9284.95     9176.35    332.44 o
   6   7   7    13482.63    13045.69    357.94 o
   7   7   7     1252.13      875.17    291.30 o
   8   7   7    87859.76    85425.01    900.56 o
   9   7   7     1073.18      798.36    317.96 o
  10   7   7     8621.12     8756.72    339.48 o
  11   7   7    13721.44    12903.37    364.54 o
  12   7   7    28144.30    27590.25    602.92 o
  13   7   7     6216.26     6426.37    454.22 o
  14   7   7     4106.12     4547.50    448.99 o
  15   7   7     2380.05     1938.37    487.01 o
  16   7   7     8707.40     8990.96    620.75 o
  17   7   7     7463.10     7318.92    683.57 o
  18   7   7     3908.31     4289.99    752.92 o
  19   7   7        1.72       86.12    825.55 o
  20   7   7     3583.19     3713.46    876.61 o
  21   7   7      542.37     1987.56    844.79 o
  22   7   7     2597.75     3406.18    940.28 o
  23   7   7     1669.08     3599.51   1100.86 o
  24   7   7      491.95     2264.12   2216.61 o
   0   8   7    36464.70    35658.13   1358.28 o
   1   8   7    21828.03    20864.91    520.28 o
   2   8   7    74200.38    70361.37   1147.61 o
   3   8   7    43889.60    43608.25    651.44 o
   4   8   7   125893.65   119102.52   1647.56 o
   5   8   7     7633.95     7207.19    309.88 o
   6   8   7    21741.96    22010.65    586.24 o
   7   8   7    27404.64    26210.15    511.31 o
   8   8   7    19200.55    19015.51    412.61 o
   9   8   7    31681.38    30886.05    407.25 o
  10   8   7    14448.81    14738.01    417.24 o
  11   8   7     6553.13     5923.72    370.63 o
  12   8   7      327.94      135.89    370.54 o
  13   8   7     2247.51     2448.96    441.43 o
  14   8   7     4665.97     5472.46    473.48 o
  15   8   7     1029.71     1046.80    464.32 o
  16   8   7      337.01      211.94    737.79 o
  17   8   7     3136.09     2491.45    819.02 o
  18   8   7     9781.26     9251.87    818.61 o
  19   8   7     1748.47     2095.88    864.06 o
  20   8   7     1094.77     1925.94    888.14 o
  21   8   7     2282.76     3313.21    896.04 o
  22   8   7      241.26     1604.91    895.84 o
  23   8   7     1177.47     2822.64   1141.93 o
  24   8   7     1485.58     2672.65   1717.71 o
   1   9   7    24181.09    22435.32    504.58 o
   2   9   7    73198.20    72804.55    894.94 o
   3   9   7    61239.15    60475.10    927.91 o
   4   9   7    49230.63    48355.25    747.75 o
   5   9   7    39302.43    37276.69    374.44 o
   6   9   7    50101.77    47801.81    876.63 o
   7   9   7     7290.07     7526.53    393.19 o
   8   9   7     1453.51      862.25    352.20 o
   9   9   7     9209.11     8083.95    358.94 o
  10   9   7     2401.18     2100.24    366.74 o
  11   9   7    19783.95    18676.53    411.90 o
  12   9   7    29445.85    27388.18    499.62 o
  13   9   7     8864.71     8645.36    517.93 o
  14   9   7      219.24     1054.53    548.32 o
  15   9   7     2933.22     2254.64    621.22 o
  16   9   7     9273.88     8662.48    779.79 o
  17   9   7    20484.97    19086.60    815.77 o
  18   9   7     3146.53     2216.55    858.06 o
  19   9   7       36.27      204.61    987.13 o
  20   9   7        5.48     1346.21   1031.62 o
  21   9   7     4587.21     6552.94   1090.76 o
  22   9   7      295.82      647.75   1020.00 o
  23   9   7     2983.76     3574.17   1135.59 o
   0  10   7    47658.81    50870.45   1500.45 o
   1  10   7      319.19       50.89    309.93 o
   2  10   7     4073.88     4107.86    303.09 o
   3  10   7    67911.91    66545.58   1178.99 o
   4  10   7     5825.72     5435.40    298.85 o
   5  10   7    13750.22    12644.07    626.88 o
   6  10   7     4118.12     3508.50    423.54 o
   7  10   7      373.43      904.70    429.58 o
   8  10   7    26716.26    25692.06    897.81 o
   9  10   7    23084.80    22728.28    596.07 o
  10  10   7     2586.31     1811.03    464.42 o
  11  10   7     4741.59     3778.59    471.93 o
  12  10   7       81.18     -460.77    477.71 o
  13  10   7      187.29      304.71    547.45 o
  14  10   7     7970.29     8199.43    578.66 o
  15  10   7    26946.90    27284.57   1067.29 o
  16  10   7      585.30      178.02    792.04 o
  17  10   7     1632.61     1152.73    884.56 o
  18  10   7      823.77      773.17    846.82 o
  19  10   7      527.17      297.47   1005.83 o
  20  10   7        1.63      541.01   1010.06 o
  21  10   7     1089.12     1953.47   1046.50 o
  22  10   7        6.82      379.50   1073.20 o
  23  10   7     1212.40     3178.43   2293.75 o
   1  11   7     2282.11     2038.57    307.23 o
   2  11   7     3662.94     3307.89    290.53 o
   3  11   7     3969.50     3532.41    287.66 o
   4  11   7    19955.90    18418.12    422.99 o
   5  11   7    25628.69    23681.51    935.17 o
   6  11   7    33490.43    32185.97    819.35 o
   7  11   7    25142.35    24962.51    625.52 o
   8  11   7     4430.95     4836.81    537.71 o
   9  11   7     3802.21     4098.66    562.44 o
  10  11   7     1207.76     1163.04    584.21 o
  11  11   7    12987.49    13449.34    639.53 o
  12  11   7     2176.64     1805.41    497.80 o
  13  11   7     1143.87      847.19    550.16 o
  14  11   7     8183.31     7069.00    590.69 o
  15  11   7      253.99     1609.71    798.01 o
  16  11   7    13021.01    13739.60   1431.14 o
  17  11   7     1804.61     1729.82    877.81 o
  18  11   7     2993.02     1995.91    994.93 o
  19  11   7       53.15     -102.55   1005.51 o
  20  11   7     1532.30     1505.93   1024.11 o
  21  11   7        8.70     1032.24   1122.48 o
  22  11   7      959.18     1498.80   1198.04 o
   0  12   7     1858.22     1672.56    438.62 o
   1  12   7    11316.75    11803.80    373.63 o
   2  12   7    49246.47    50009.02   1041.14 o
   3  12   7    62161.45    62753.42    990.59 o
   4  12   7    15021.71    14231.59    361.56 o
   5  12   7     7370.90     6748.88    341.99 o
   6  12   7     2400.72     2328.50    530.18 o
   7  12   7     7665.02     7835.47    569.18 o
   8  12   7     1973.17     2122.71    562.43 o
   9  12   7    40648.47    40496.62   1171.88 o
  10  12   7     2073.57     2030.23    601.64 o
  11  12   7    12927.37    12435.42    768.24 o
  12  12   7     5150.86     4914.20    635.64 o
  13  12   7     1881.52     1707.01    644.60 o
  14  12   7     6515.75     6142.77    667.77 o
  15  12   7    11224.61    11394.51    798.37 o
  16  12   7     1519.36     2521.00   1087.79 o
  17  12   7      828.46      564.07    999.39 o
  18  12   7     1480.47      659.36   1111.30 o
  19  12   7      104.73     -896.11    896.11 o
  20  12   7     6156.30     4756.34   1111.86 o
  21  12   7       70.80     -264.51   1136.33 o
  22  12   7       36.40      593.74   1678.29 o
   1  13   7    40578.34    40256.79    981.64 o
   2  13   7     1847.88     1518.66    344.46 o
   3  13   7     7742.83     8143.39    359.81 o
   4  13   7    17358.40    15820.87    473.70 o
   5  13   7     1920.65     1348.64    449.11 o
   6  13   7     2289.71     2335.31    488.58 o
   7  13   7        8.26      -30.63    557.79 o
   8  13   7     3298.54     3907.92    605.98 o
   9  13   7      210.01     -284.49    616.02 o
  10  13   7        9.64     -168.69    624.36 o
  11  13   7      616.45      818.79    632.62 o
  12  13   7      123.42       80.14    689.62 o
  13  13   7     4634.71     5040.97    669.26 o
  14  13   7    11303.47    10380.39    699.20 o
  15  13   7      163.73     1370.19    812.25 o
  16  13   7     5847.98     7205.38    890.02 o
  17  13   7       10.88     -745.34    983.79 o
  18  13   7       49.00     -740.00    964.45 o
  19  13   7      404.13     -391.53    988.27 o
  20  13   7      196.77     -348.71   1142.48 o
  21  13   7       10.36     -265.73   1388.56 o
  22  13   7     2309.29     3687.77   1960.93 o
   0  14   7    45394.35    43687.33    855.68 o
   1  14   7      383.25        5.90    368.80 o
   2  14   7    34520.31    34196.79    642.26 o
   3  14   7    23898.83    24149.49    516.39 o
   4  14   7      683.91      292.01    507.85 o
   5  14   7     1065.12      662.94    535.84 o
   6  14   7    25562.54    24942.42    627.86 o
   7  14   7     3750.39     2711.37    581.88 o
   8  14   7    10616.07     8942.47    639.34 o
   9  14   7     6069.09     5064.78    651.36 o
  10  14   7     5033.48     4153.33    680.86 o
  11  14   7     5204.32     6132.66    688.74 o
  12  14   7      321.12     -145.61    659.86 o
  13  14   7       29.09     -112.91    732.98 o
  14  14   7       65.03      193.79    746.54 o
  15  14   7     8368.80     9160.34    884.78 o
  16  14   7      702.66     2322.08    964.10 o
  17  14   7       80.12       48.60    847.10 o
  18  14   7     1435.41     2237.38   1046.24 o
  19  14   7       22.35     -199.59   1162.49 o
  20  14   7      725.23      205.82   1373.56 o
  21  14   7     2857.19     2330.12   1945.17 o
   1  15   7    18301.55    16840.67    608.68 o
   2  15   7    38841.63    37631.60   1245.69 o
   3  15   7        2.42      -99.79    487.15 o
   4  15   7    25709.82    26660.90   1431.13 o
   5  15   7    22708.00    23867.73   1030.94 o
   6  15   7     5697.90     6051.66    624.07 o
   7  15   7     3756.97     3466.22    607.42 o
   8  15   7     2700.15     2329.89    653.96 o
   9  15   7     7134.67     6886.22    688.61 o
  10  15   7      478.30      -60.50    660.95 o
  11  15   7     1160.30     1072.19    705.31 o
  12  15   7     5017.62     4785.07    747.49 o
  13  15   7      233.99      -45.49    733.95 o
  14  15   7     1088.74      816.50    750.71 o
  15  15   7      162.84      471.26    896.94 o
  16  15   7     1516.39     2188.12    914.10 o
  17  15   7       97.97     1067.69    885.71 o
  18  15   7     2392.78     2978.13   1139.94 o
  19  15   7       13.37     -744.92   1312.83 o
  20  15   7      170.63    -1051.25   1341.31 o
  21  15   7      505.05      433.10   2613.37 o
   0  16   7     1626.23     1044.96    665.54 o
   1  16   7    17714.93    16349.37    674.43 o
   2  16   7     4033.22     4352.50    549.86 o
   3  16   7    10256.14    10340.94    696.76 o
   4  16   7      503.58      584.05    656.71 o
   5  16   7    33270.01    33642.82   1650.41 o
   6  16   7     3718.22     2843.96    698.87 o
   7  16   7      125.55     -320.81    720.81 o
   8  16   7     3298.77     2567.93    702.66 o
   9  16   7     1355.49       23.72    718.31 o
  10  16   7    23264.59    22480.01    774.75 o
  11  16   7     2479.15     2246.95    744.30 o
  12  16   7     5601.96     5106.23    769.43 o
  13  16   7     2340.83     1027.10    737.89 o
  14  16   7      642.93      -44.98    837.27 o
  15  16   7     2668.31     2733.63    943.46 o
  16  16   7      232.35      857.84    917.24 o
  17  16   7      107.16     1822.90    918.97 o
  18  16   7      358.63     -148.41   1344.60 o
  19  16   7      104.34      362.84   1240.34 o
  20  16   7     2356.08     3401.42   1737.72 o
   1  17   7      713.93      982.38    636.03 o
   2  17   7    13499.71    14809.07   1047.02 o
   3  17   7    58906.14    56742.94   1752.33 o
   4  17   7      586.90      763.62    777.87 o
   5  17   7      163.76      156.60    848.09 o
   6  17   7        9.22     -331.79    821.12 o
   7  17   7     4119.96     3548.49    870.79 o
   8  17   7    29471.31    28079.01    856.77 o
   9  17   7      925.73      -84.77    827.55 o
  10  17   7      221.27     -784.69    784.69 o
  11  17   7      978.98     -201.30    878.44 o
  12  17   7    21785.17    20154.78    807.31 o
  13  17   7     2393.64     2055.58    750.86 o
  14  17   7     4009.75     2186.52    862.68 o
  15  17   7     1548.26      812.89    991.80 o
  16  17   7      353.00       64.80   1009.28 o
  17  17   7      896.18      999.38   1077.53 o
  18  17   7     8848.62     8512.67   1608.76 o
  19  17   7     1124.00     1018.76   1519.44 o
  20  17   7       35.80     2486.01   1701.62 o
   0  18   7     5017.47     5140.70    935.36 o
   1  18   7      174.39      644.94    765.48 o
   2  18   7    10432.82    11225.28    898.07 o
   3  18   7       79.38      784.95    800.86 o
   4  18   7    12684.38    16475.31   1762.89 o
   5  18   7     9970.88     9748.27   1061.63 o
   6  18   7       19.38     -145.63    870.95 o
   7  18   7     1011.29      224.59    897.54 o
   8  18   7     5451.14     4544.59    955.68 o
   9  18   7      177.13     -779.90   1048.26 o
  10  18   7     2618.67      563.77   1006.49 o
  11  18   7     2783.60      915.18   1009.27 o
  12  18   7     2692.77     1448.62   1013.48 o
  13  18   7     7718.54     5540.70   1046.29 o
  14  18   7     3280.09     1939.26   1069.21 o
  15  18   7      558.48     -724.70   1248.97 o
  16  18   7      150.16     -663.00   1272.23 o
  17  18   7       12.87     -378.72   1508.37 o
  18  18   7      133.12     -351.07   2043.74 o
  19  18   7      242.05     2213.66   2859.45 o
   1  19   7     3375.01     4016.85    854.51 o
   2  19   7    37442.32    39353.69   1303.62 o
   3  19   7     6831.66     7766.12    907.23 o
   4  19   7     9300.40    11289.58   1399.86 o
   5  19   7       67.12     -263.17   1103.93 o
   6  19   7    25498.42    23999.33   1317.93 o
   7  19   7      133.53    -1140.86   1140.86 o
   8  19   7     4089.24     1770.57   1096.10 o
   9  19   7     8584.33     6876.86   1075.66 o
  10  19   7     5596.45     4211.85   1031.02 o
  11  19   7       90.64     -660.22    952.24 o
  12  19   7     9418.69     8713.89   1098.13 o
  13  19   7       47.26     -695.74   1011.74 o
  14  19   7      455.21     -222.51   1365.91 o
  15  19   7      664.66     -223.59   1262.97 o
  16  19   7     7925.95     4629.37   1623.05 o
  17  19   7     3667.48     2151.11   2039.53 o
  18  19   7      185.08    -1452.94   2168.79 o
   0  20   7       96.00     1425.53   1410.71 o
   1  20   7     8221.23     9882.76   1105.38 o
   2  20   7      134.60     1238.25    862.03 o
   3  20   7      502.87      621.66    867.83 o
   4  20   7    32380.17    32188.46   1655.72 o
   5  20   7      740.78      994.74   1080.36 o
   6  20   7       53.16     -298.80   1136.18 o
   7  20   7      377.36     -467.64   1104.84 o
   8  20   7     6080.56     3930.17   1178.99 o
   9  20   7     1712.36      460.68   1369.76 o
  10  20   7    12073.61     8849.53   1213.84 o
  11  20   7     4594.10     1144.01   1579.52 o
  12  20   7      518.51      128.38   1188.48 o
  13  20   7       13.84     -573.58   1146.12 o
  14  20   7      516.36    -1045.09   1627.68 o
  15  20   7     5539.55     1891.70   2089.96 o
  16  20   7        7.84     -109.98   2486.57 o
  17  20   7      701.23      290.84   2556.25 o
   1  21   7     1420.67     2615.37   1052.37 o
   2  21   7     1952.57     2889.53   1099.79 o
   3  21   7     1398.06     2208.31    945.51 o
   4  21   7     3371.31     5490.61   1159.10 o
   5  21   7      478.94      344.57   1003.82 o
   6  21   7     1854.97     1488.42   1230.41 o
   7  21   7      623.96      -22.38   1207.91 o
   8  21   7     1399.59     -207.73   1184.34 o
   9  21   7        8.36    -1280.16   1280.16 o
  10  21   7     5393.71     2702.89   1163.82 o
  11  21   7     3370.07     1097.25   1250.62 o
  12  21   7       22.98    -1083.83   1373.33 o
  13  21   7     2078.23      569.08   1223.55 o
  14  21   7      431.75     -374.84   2250.20 o
   0  22   7      652.98     1665.25   1555.69 o
   1  22   7      665.56     1670.57   1087.71 o
   2  22   7      804.91     2297.28   1021.59 o
   3  22   7     6120.54     8082.19   1203.18 o
   4  22   7     2439.86     2984.28   1092.59 o
   5  22   7     2461.60     2377.87   1167.67 o
   6  22   7      557.52      795.55   1308.41 o
   7  22   7      437.14      354.63   1207.66 o
   8  22   7       99.47    -1100.18   1178.27 o
   9  22   7     7136.60     5727.59   1273.41 o
  10  22   7      859.61     -979.80   1340.11 o
  11  22   7      652.07     -264.60   1271.38 o
  12  22   7     3750.94     1869.47   1114.45 o
  13  22   7     3323.82     1042.38   1550.84 o
   1  23   7     9971.49    11808.34   1060.62 o
   2  23   7     1069.30     4124.30   1181.69 o
   3  23   7       41.76     1835.52   1066.37 o
   4  23   7     3133.76     5285.67   1125.95 o
   5  23   7      517.59     2198.98   1307.73 o
   6  23   7      186.61      949.45   1264.34 o
   7  23   7     6006.80     5499.64   1277.00 o
   8  23   7     2135.45     1364.42   1238.84 o
   9  23   7       85.93     -471.91   1241.60 o
  10  23   7     1284.63     -107.21   1214.01 o
  11  23   7      215.23     -643.89   1801.91 o
  12  23   7      320.72    -1922.27   1922.27 o
  13  23   7      583.92     -928.82   2501.25 o
   0  24   7     6919.27     8454.67   1707.75 o
   1  24   7     1826.63     2588.63   1261.00 o
   2  24   7        6.48      516.00   1150.53 o
   3  24   7     1178.28     3710.52   1131.12 o
   4  24   7     1696.29     3684.80   1151.62 o
   5  24   7       31.71     3056.76   1338.62 o
   6  24   7      770.55     2056.16   1160.84 o
   7  24   7       57.41     1346.78   1385.83 o
   8  24   7      727.14     2006.34   1181.20 o
   9  24   7      433.21      294.47   1227.53 o
  10  24   7      676.10     -776.49   2206.68 o
  11  24   7     2250.04     2245.44   1790.01 o
  12  24   7     2483.64      727.45   2575.67 o
   1  25   7      440.45      788.55   1094.58 o
   2  25   7    10918.45    13091.93   1193.72 o
   3  25   7     1108.92     2590.73   1162.71 o
   4  25   7     1944.06     6012.24   1431.92 o
   5  25   7     2310.16     4527.90   1238.10 o
   6  25   7     1127.35     2210.66   1159.86 o
   7  25   7      604.72     2500.66   1135.47 o
   8  25   7     1364.71     3584.35   1423.14 o
   9  25   7     1582.07     3687.30   2842.93 o
  10  25   7     1651.50     4571.07   3255.66 o
   0  26   7     1571.70     3002.84   1748.88 o
   1  26   7     2825.67     3954.00   1189.19 o
   2  26   7      139.86     1320.71   1455.27 o
   3  26   7     3199.63     2938.61   1447.36 o
   4  26   7      529.69      382.26   1550.47 o
   5  26   7     2368.25     8775.99   1724.20 o
   6  26   7      118.16     5169.83   2627.33 o
   7  26   7     2428.88     6137.01   2008.47 o
   0   0   8    33328.27    36808.37    702.77 o
   1   0   8    28606.24    30090.84    441.97 o
   2   0   8     5061.46     5226.77    240.97 o
   3   0   8   555813.69   571411.06   7534.55 o
   4   0   8   186578.80   188825.05   3431.46 o
   5   0   8   582226.50   574781.69   4722.16 o
   6   0   8      562.25      419.54    256.19 o
   7   0   8    87636.73    84280.26    607.88 o
   8   0   8    36483.95    34751.63    461.07 o
   9   0   8   252055.48   251741.86   3211.40 o
  10   0   8      603.32      487.18    168.92 o
  11   0   8    12194.65    11991.23    580.49 o
  12   0   8    76530.53    78800.24    827.14 o
  13   0   8     8220.44     8658.06    663.99 o
  14   0   8      634.29      261.93    661.20 o
  15   0   8    79874.13    82198.46   1869.17 o
  16   0   8    13751.33    14052.87    862.85 o
  17   0   8     4613.67     3962.82   1067.93 o
  18   0   8      120.84      243.27   1147.72 o
  19   0   8       46.29      719.31   1274.33 o
  20   0   8     1847.31     2725.58   1175.21 o
  21   0   8      465.47     1630.60   1197.83 o
  22   0   8      126.89      610.91   1391.94 o
  23   0   8     1326.22     1162.50   1216.54 o
  24   0   8      602.09     1834.46   1550.65 o
  25   0   8     1216.27    -1538.09   2937.92 o
   1   1   8     4997.37     6714.71    219.78 o
   2   1   8    60295.31    62453.14    526.16 o
   3   1   8   282245.25   279130.41   1230.20 o
   4   1   8    30535.88    29703.83    317.20 o
   5   1   8   164300.52   165672.45    385.74 o
   6   1   8    86059.77    87717.44    411.24 o
   7   1   8    39878.42    40221.14    330.61 o
   8   1   8    11836.66    11960.06    214.04 o
   9   1   8    16305.74    15262.45    377.67 o
  10   1   8     7740.21     7702.65    321.74 o
  11   1   8    13694.05    13507.97    421.07 o
  12   1   8      664.33      771.64    417.99 o
  13   1   8     2605.07     2616.69    449.88 o
  14   1   8     1500.62     1389.77    468.00 o
  15   1   8     9151.27     8915.81    516.39 o
  16   1   8       35.70      291.68    519.09 o
  17   1   8       84.67      129.85    741.80 o
  18   1   8     3305.24     3646.50    822.69 o
  19   1   8     3398.49     3957.33    852.17 o
  20   1   8      496.37      776.74    939.76 o
  21   1   8       19.17     1774.92    884.74 o
  22   1   8      358.28      654.74    918.62 o
  23   1   8     1230.53     1091.70   1047.98 o
  24   1   8       45.34     -455.25   1165.23 o
  25   1   8        2.80      631.36   1434.01 o
   0   2   8    13089.01    13428.01    544.26 o
   1   2   8    19782.62    20004.18    219.54 o
   2   2   8   105318.48   103032.74    736.04 o
   3   2   8    55301.79    56735.52    375.86 o
   4   2   8    51890.07    53667.91    435.08 o
   5   2   8     3149.11     3566.18    162.69 o
   6   2   8       91.28       17.13    159.80 o
   7   2   8      476.94      364.20    163.52 o
   8   2   8    21874.76    20372.20    349.08 o
   9   2   8    11627.18    11342.83    337.34 o
  10   2   8    14444.23    14810.84    272.91 o
  11   2   8   153990.09   156633.25   1169.97 o
  12   2   8      593.31      482.36    435.15 o
  13   2   8      197.83     -120.22    459.58 o
  14   2   8     3542.45     3398.28    476.40 o
  15   2   8     3068.74     3680.64    515.42 o
  16   2   8     3614.31     3654.98    524.24 o
  17   2   8    23954.82    25022.96   1038.34 o
  18   2   8     5110.75     5814.30    801.19 o
  19   2   8    22367.64    24128.28    876.20 o
  20   2   8     4981.32     6459.16    894.32 o
  21   2   8     4945.15     5581.21    845.83 o
  22   2   8     1765.10     2418.71   1090.65 o
  23   2   8       39.88     -256.21   1169.87 o
  24   2   8     2245.45     2043.38   1117.09 o
  25   2   8     3797.89     1746.85   2223.54 o
   1   3   8      646.53      756.94    194.00 o
   2   3   8       68.13      129.12    184.25 o
   3   3   8     4989.61     4871.15    164.90 o
   4   3   8    24739.91    24407.39    348.36 o
   5   3   8    89399.08    87338.11    884.14 o
   6   3   8    32519.61    29712.96    246.24 o
   7   3   8        3.48     -156.18    203.64 o
   8   3   8    68519.68    67785.69    407.82 o
   9   3   8     1624.43     2044.02    245.67 o
  10   3   8    22629.89    22827.20    387.12 o
  11   3   8    21079.98    20273.05    482.86 o
  12   3   8    22362.66    22935.93    411.34 o
  13   3   8    28328.20    29515.26    493.16 o
  14   3   8    29781.21    30882.31    814.33 o
  15   3   8     1058.05      997.23    514.68 o
  16   3   8      988.79      752.33    520.96 o
  17   3   8     8209.22     7611.01    771.77 o
  18   3   8     7231.56     7863.13    789.34 o
  19   3   8     6703.12     8038.11   1129.59 o
  20   3   8     1631.03     4676.74   1323.75 o
  21   3   8     1532.62     2287.23   1261.20 o
  22   3   8     6984.33     7820.43   1124.27 o
  23   3   8     1817.96     1411.48   1096.14 o
  24   3   8      599.68     -315.27   1163.84 o
  25   3   8      908.24        0.00   2150.47 o
   0   4   8      545.95      394.02    373.07 o
   1   4   8    57448.59    57195.44    914.45 o
   2   4   8     5926.66     5161.54    194.47 o
   3   4   8    37984.60    37135.86    544.78 o
   4   4   8    34132.29    33430.37    333.05 o
   5   4   8    12759.90    13046.09    349.36 o
   6   4   8     8449.78     8217.89    237.92 o
   7   4   8     5060.57     4605.38    210.07 o
   8   4   8    11643.26    10938.10    252.23 o
   9   4   8    34315.99    33837.20    393.44 o
  10   4   8       17.07      326.86    263.50 o
  11   4   8    14461.56    14749.28    289.40 o
  12   4   8    46243.46    45640.91    569.39 o
  13   4   8    60589.25    61626.89    649.57 o
  14   4   8     4548.37     5285.97    473.88 o
  15   4   8       49.85       86.13    481.86 o
  16   4   8     5536.50     5895.13    586.56 o
  17   4   8     1435.71     1767.87    933.34 o
  18   4   8     3748.42     3688.64    861.22 o
  19   4   8       15.08      706.60    942.09 o
  20   4   8     2897.37     3674.17   1072.26 o
  21   4   8     1625.43     2945.48   1265.39 o
  22   4   8        2.26      476.56   1094.01 o
  23   4   8     1853.16      734.53   1079.45 o
  24   4   8      225.91      536.23   1570.63 o
   1   5   8   160843.92   162979.77   1274.22 o
   2   5   8   125677.96   129484.36    791.21 o
   3   5   8     9834.11    11185.33    288.22 o
   4   5   8    55405.94    55585.30    478.51 o
   5   5   8   125273.83   119957.57   1169.44 o
   6   5   8    89496.90    87040.75   1030.70 o
   7   5   8     1507.30     1484.79    278.09 o
   8   5   8    48988.57    47996.65    366.19 o
   9   5   8     5035.42     5237.51    301.78 o
  10   5   8    23734.31    23907.06    399.01 o
  11   5   8     8364.62     8062.47    321.77 o
  12   5   8    54908.42    57677.30    656.68 o
  13   5   8    18729.38    21405.66    499.70 o
  14   5   8      438.00      467.91    518.76 o
  15   5   8    24281.09    23223.50    587.80 o
  16   5   8    13417.93    13153.01    651.34 o
  17   5   8     2573.00     2851.17    775.19 o
  18   5   8      880.15      840.11    794.84 o
  19   5   8        4.87      408.83    909.60 o
  20   5   8      411.56      609.77    973.50 o
  21   5   8     1095.25     2326.90    894.50 o
  22   5   8     1983.37     5504.37   1153.94 o
  23   5   8      254.15     -270.26   1156.07 o
  24   5   8      865.97     1793.28   1230.20 o
   0   6   8   182429.72   181237.59   1441.78 o
   1   6   8     6481.94     6576.53    354.90 o
   2   6   8    28107.05    28775.59    784.87 o
   3   6   8     2072.87     2272.82    237.53 o
   4   6   8     1679.57     1532.21    255.84 o
   5   6   8      944.65      890.97    270.71 o
   6   6   8    81508.78    79291.05   1286.67 o
   7   6   8    11534.44    11015.80    313.15 o
   8   6   8    46703.45    45851.95    602.41 o
   9   6   8    19214.00    19320.36    344.62 o
  10   6   8       66.97      580.26    321.28 o
  11   6   8    11520.48    11305.95    358.00 o
  12   6   8     9703.63    10137.76    435.52 o
  13   6   8    19559.95    21154.21    482.44 o
  14   6   8    43647.77    43657.23    771.75 o
  15   6   8    24677.97    25242.36    560.35 o
  16   6   8        6.40      165.42    589.58 o
  17   6   8     2840.75     2715.55    668.22 o
  18   6   8      394.48      432.87    691.46 o
  19   6   8      496.53      -37.71    739.64 o
  20   6   8      789.90     1738.05    940.52 o
  21   6   8      814.89     2651.24   1069.96 o
  22   6   8      774.49     2744.99   1102.89 o
  23   6   8       44.18      756.89   1215.50 o
  24   6   8      729.05      854.99   1338.04 o
   1   7   8     1263.06     1373.12    188.51 o
   2   7   8     2497.45     2505.54    295.48 o
   3   7   8     9159.66     8580.16    351.47 o
   4   7   8      919.55      841.30    281.37 o
   5   7   8     6220.97     6099.83    327.17 o
   6   7   8      270.70      -96.03    313.15 o
   7   7   8     5320.64     5640.29    334.30 o
   8   7   8     7305.00     6976.43    330.17 o
   9   7   8    14840.37    14191.78    355.07 o
  10   7   8      939.36      942.21    342.50 o
  11   7   8    61508.70    61145.31    891.65 o
  12   7   8     8193.12     7771.00    435.39 o
  13   7   8     4471.32     5256.39    447.65 o
  14   7   8    24302.20    23773.79    617.75 o
  15   7   8       27.76      515.41    474.13 o
  16   7   8    10139.06    10558.06    635.31 o
  17   7   8      408.98      372.72    670.77 o
  18   7   8    13810.20    13766.45    811.88 o
  19   7   8     1164.91      898.44    857.78 o
  20   7   8     1155.31     1896.74    949.97 o
  21   7   8     8442.67     9588.91    908.10 o
  22   7   8     2807.69     3612.24   1013.93 o
  23   7   8     1026.76     1165.84   1256.90 o
  24   7   8      171.55      620.83   1735.93 o
   0   8   8       82.25      -20.29    259.64 o
   1   8   8     3017.73     2737.96    221.19 o
   2   8   8     9853.53     9664.22    425.82 o
   3   8   8     2247.07     1960.48    252.05 o
   4   8   8     4043.09     4506.74    349.52 o
   5   8   8      166.36      190.34    334.70 o
   6   8   8    27756.92    28601.95    577.26 o
   7   8   8    53089.93    51531.63    899.41 o
   8   8   8    10596.67    10864.31    381.93 o
   9   8   8      130.01      107.94    344.93 o
  10   8   8      245.81      -76.76    356.53 o
  11   8   8     1072.69      958.80    370.41 o
  12   8   8     4585.73     4240.21    443.63 o
  13   8   8     3255.45     3368.23    462.13 o
  14   8   8    16417.99    16664.04    588.06 o
  15   8   8    32557.28    33234.60    980.83 o
  16   8   8    10534.50     9916.15    683.73 o
  17   8   8      192.74       44.21    798.33 o
  18   8   8        4.98     -138.49    803.80 o
  19   8   8     3887.05     4340.73    852.55 o
  20   8   8     8483.58     7959.04    871.48 o
  21   8   8     9279.45     9701.15    991.67 o
  22   8   8       26.80     2205.11   1141.33 o
  23   8   8     5647.14     5881.11   1676.24 o
  24   8   8     2041.31     2980.61   2286.16 o
   1   9   8    31706.21    31442.70    972.65 o
   2   9   8    25725.66    27833.76    536.23 o
   3   9   8     9601.13     9882.39    365.30 o
   4   9   8     8477.03     8435.86    448.65 o
   5   9   8      159.33      233.92    366.08 o
   6   9   8    26790.90    27152.61    878.05 o
   7   9   8    85195.48    82567.70   1364.49 o
   8   9   8     3346.74     3619.14    376.80 o
   9   9   8    55806.77    54245.68    495.92 o
  10   9   8    16427.58    16326.83    401.17 o
  11   9   8    27928.69    26738.33    434.81 o
  12   9   8    14560.96    14037.00    523.11 o
  13   9   8      197.73      162.22    502.85 o
  14   9   8       25.54      591.24    521.94 o
  15   9   8    10955.86    11586.33    568.39 o
  16   9   8      331.17     -292.10    787.37 o
  17   9   8    22718.85    22259.73    894.22 o
  18   9   8      207.42     -549.15    798.55 o
  19   9   8    10319.30     9965.91    826.31 o
  20   9   8      468.82     1225.73   1001.64 o
  21   9   8       47.68      824.18    971.68 o
  22   9   8     2284.56     3668.67   1131.20 o
  23   9   8      933.85     2618.18   1479.81 o
  24   9   8      341.87      250.87   2147.03 o
   0  10   8    58669.61    56328.42   1093.79 o
   1  10   8    70956.76    69609.52   1912.78 o
   2  10   8     6744.12     5899.02    285.74 o
   3  10   8    13238.58    13773.83    506.42 o
   4  10   8    23968.24    23854.31    736.65 o
   5  10   8   156165.72   153578.55   2428.57 o
   6  10   8       69.04      469.07    344.06 o
   7  10   8   106917.90   106603.41   1983.62 o
   8  10   8    47821.00    47464.04   1344.57 o
   9  10   8    70359.96    68144.22    682.39 o
  10  10   8    13964.75    13229.95    522.94 o
  11  10   8    13719.92    13176.76    483.53 o
  12  10   8    13465.97    12124.94    476.63 o
  13  10   8    14286.43    14400.21    598.19 o
  14  10   8      984.29     1736.41    595.93 o
  15  10   8     4746.51     6761.28    671.00 o
  16  10   8     2900.35     3249.92    886.53 o
  17  10   8     2911.10     2343.62    968.97 o
  18  10   8     1311.65      612.33    935.50 o
  19  10   8     1739.97     1526.64    921.45 o
  20  10   8      423.11      810.81    956.27 o
  21  10   8      103.21      620.76    979.36 o
  22  10   8       43.45     1067.89   1076.25 o
  23  10   8        6.34     1470.25   1676.69 o
   1  11   8    39882.00    39859.68    667.97 o
   2  11   8    29438.52    29315.53    824.20 o
   3  11   8   179102.45   175597.97   1733.43 o
   4  11   8     1378.61      985.91    358.53 o
   5  11   8   121627.80   120661.59   2751.96 o
   6  11   8    17505.18    18530.64    529.10 o
   7  11   8   100876.79   100126.10   2013.54 o
   8  11   8       54.42      989.35    594.80 o
   9  11   8      182.64       46.16    524.06 o
  10  11   8       41.13     -309.89    526.68 o
  11  11   8    35062.98    33125.72    709.71 o
  12  11   8       47.20     -345.75    554.76 o
  13  11   8    14974.98    13808.95    629.94 o
  14  11   8     1376.84     1387.14    590.27 o
  15  11   8      923.03     1897.79    657.82 o
  16  11   8      416.38      666.44    806.76 o
  17  11   8    10231.90     9468.73   1031.86 o
  18  11   8      317.56      497.19    936.15 o
  19  11   8     2997.37     2341.86    995.52 o
  20  11   8     1877.21     2046.65   1004.60 o
  21  11   8      566.84     1346.32   1038.25 o
  22  11   8       34.30      527.63   1099.90 o
   0  12   8    47893.61    45933.10   1553.16 o
   1  12   8    50018.57    49337.14    856.79 o
   2  12   8     1526.23     1152.85    353.93 o
   3  12   8     9779.59     9512.21    440.58 o
   4  12   8       15.12     -177.69    442.83 o
   5  12   8    17147.04    17166.20    517.38 o
   6  12   8    22722.29    21080.45    663.78 o
   7  12   8    26300.37    25842.12    789.73 o
   8  12   8     9311.99     8859.82    549.36 o
   9  12   8       19.48      -87.73    536.15 o
  10  12   8      371.18     -243.51    569.69 o
  11  12   8      512.24      307.53    564.88 o
  12  12   8     4637.69     4740.67    581.66 o
  13  12   8      674.17      422.27    650.46 o
  14  12   8      335.46      126.28    691.50 o
  15  12   8    17050.90    17862.59    991.80 o
  16  12   8      850.04      796.08    897.65 o
  17  12   8    13967.30    12483.06    996.99 o
  18  12   8      456.28     -175.57   1046.72 o
  19  12   8      280.02     -465.75    965.18 o
  20  12   8      152.34     -432.70   1037.95 o
  21  12   8     1626.53     1935.25   1064.30 o
  22  12   8      191.50     1328.89   2215.61 o
   1  13   8    37801.11    38606.74   1159.87 o
   2  13   8      920.31      264.67    481.72 o
   3  13   8     1311.48     1059.60    444.57 o
   4  13   8     9738.98     9223.01    484.17 o
   5  13   8     1129.70      367.44    497.35 o
   6  13   8     2156.73     1425.61    521.38 o
   7  13   8     1814.46     1282.88    540.06 o
   8  13   8     2313.14     2335.36    561.20 o
   9  13   8    40436.93    39638.34   1389.87 o
  10  13   8     1106.39      914.19    606.13 o
  11  13   8     1215.30     1345.53    610.97 o
  12  13   8    14633.89    13514.79    661.70 o
  13  13   8    19324.11    18605.89    753.79 o
  14  13   8     2928.26     3208.38    690.68 o
  15  13   8    16068.21    15781.67    758.83 o
  16  13   8      950.29     1642.55    947.13 o
  17  13   8     7874.61     8014.48   1152.02 o
  18  13   8     6874.00     4739.90   1265.91 o
  19  13   8      903.81     -599.23    924.07 o
  20  13   8       46.70     -962.65   1121.67 o
  21  13   8      249.39     -122.36   1141.45 o
  22  13   8     1309.48     3024.10   2258.29 o
   0  14   8      582.72      179.39   1084.22 o
   1  14   8    46215.26    47168.03   1069.77 o
   2  14   8    26702.25    24151.76    818.58 o
   3  14   8    20982.41    20046.71    513.70 o
   4  14   8       94.89     -485.86    485.86 o
   5  14   8      214.80       58.79    515.62 o
   6  14   8     1587.45      620.28    544.37 o
   7  14   8     5648.27     4854.64    568.93 o
   8  14   8       47.92     -321.76    555.98 o
   9  14   8    25115.66    24517.86    686.37 o
  10  14   8     2788.15     2295.16    630.24 o
  11  14   8     3952.63     4507.69    647.29 o
  12  14   8     3043.83     1968.63    643.63 o
  13  14   8    10189.46    10073.71    751.75 o
  14  14   8     6227.36     6723.10    743.02 o
  15  14   8      129.48      819.05    702.86 o
  16  14   8     9042.19    10964.45   1006.58 o
  17  14   8     1611.96     2564.73    902.30 o
  18  14   8      225.09     -351.66   1016.40 o
  19  14   8       71.62      -48.13    988.44 o
  20  14   8     1599.05     1489.17   1121.64 o
  21  14   8       22.68       84.32   1777.49 o
   1  15   8     8700.99     8448.61    575.75 o
   2  15   8    35946.26    35025.89    857.38 o
   3  15   8    42197.95    42259.48   1153.73 o
   4  15   8    26900.29    27055.04    808.88 o
   5  15   8    23136.49    23499.38    976.70 o
   6  15   8     1090.47      705.52    569.63 o
   7  15   8     1075.53      772.93    619.60 o
   8  15   8     3020.18     2579.80    644.36 o
   9  15   8    15784.37    16218.84    645.55 o
  10  15   8    10045.12     9134.03    704.69 o
  11  15   8    41288.21    38911.50   1206.76 o
  12  15   8     2755.33     2147.92    695.58 o
  13  15   8     7336.30     7855.33    788.37 o
  14  15   8     4263.00     4033.74    760.15 o
  15  15   8       27.98      184.06    865.55 o
  16  15   8     9316.79    10679.51    949.48 o
  17  15   8     1735.31     3551.60   1002.50 o
  18  15   8      938.32      990.02   1147.87 o
  19  15   8      822.64      -15.68    947.44 o
  20  15   8       99.18     -650.83   1578.45 o
  21  15   8       16.01    -1215.62   2541.47 o
   0  16   8    19017.18    18647.64    920.34 o
   1  16   8    24552.72    24150.49    939.70 o
   2  16   8     1627.93     1548.54    707.96 o
   3  16   8      377.16      488.27    750.64 o
   4  16   8    22308.13    22691.71   1207.30 o
   5  16   8     1300.94      657.99    758.96 o
   6  16   8     9763.27    10031.72    950.14 o
   7  16   8     6551.78     7031.88    905.29 o
   8  16   8    23373.61    23246.83    827.07 o
   9  16   8    12248.77    10929.63    861.55 o
  10  16   8    26504.56    25226.07    862.02 o
  11  16   8     9820.44     9490.35    731.11 o
  12  16   8      659.23       92.87    733.61 o
  13  16   8     2025.22      635.69    781.82 o
  14  16   8     7050.93     6626.74    806.69 o
  15  16   8      815.87     1111.31    956.21 o
  16  16   8        4.46      734.47    973.05 o
  17  16   8     1888.86     2039.31    930.60 o
  18  16   8      972.31     -210.02   1362.70 o
  19  16   8      121.49     1563.55   1513.59 o
  20  16   8     1636.79     1241.70   1535.68 o
   1  17   8       28.95     -407.20    880.78 o
   2  17   8       14.38      334.98    710.98 o
   3  17   8     2329.45     2569.60    771.67 o
   4  17   8       12.59      398.14    761.14 o
   5  17   8      504.94      228.65    776.18 o
   6  17   8     1992.29     1501.82    841.60 o
   7  17   8     2519.43     1316.19    916.66 o
   8  17   8     2740.48     1473.76   1000.22 o
   9  17   8     2445.85     1556.02    968.19 o
  10  17   8     4386.11     2520.75    873.08 o
  11  17   8     4888.41     3268.73    895.32 o
  12  17   8       12.70     -879.86    879.86 o
  13  17   8     2579.80     1375.59    924.30 o
  14  17   8      441.26     -591.55    943.36 o
  15  17   8     1609.77      209.47   1135.16 o
  16  17   8       26.85     -773.21   1136.49 o
  17  17   8     1189.82     1722.66   1072.08 o
  18  17   8     1348.19     -405.44   1918.01 o
  19  17   8       63.27      773.33   2194.98 o
   0  18   8     5271.07     4863.98   1256.73 o
   1  18   8    16660.41    19609.56    978.96 o
   2  18   8     1513.36     2010.14    896.48 o
   3  18   8     1384.94     1980.58    897.55 o
   4  18   8       39.23      255.40   1015.48 o
   5  18   8     1229.36     1248.75    796.63 o
   6  18   8     7151.14     6148.00    914.22 o
   7  18   8     5471.84     3640.73    902.79 o
   8  18   8      694.25     -273.18    961.79 o
   9  18   8     7250.77     7634.52   1036.06 o
  10  18   8     2831.24     1559.35    894.38 o
  11  18   8      916.02     -414.20    983.34 o
  12  18   8     4361.78     3136.61    883.45 o
  13  18   8      823.18     -442.41   1054.84 o
  14  18   8     1604.36     -210.32    975.54 o
  15  18   8     2093.05      850.35   1205.46 o
  16  18   8     3110.89     1589.75   1393.59 o
  17  18   8      437.32     -300.02   1530.43 o
  18  18   8      339.90     1927.60   2502.53 o
   1  19   8    15962.43    18269.11   1038.01 o
   2  19   8      132.37      210.32    949.28 o
   3  19   8      973.86     2006.13    987.07 o
   4  19   8     7495.26     8212.39   1057.52 o
   5  19   8     5543.80     5527.57   1087.37 o
   6  19   8     7530.79     8179.33    973.61 o
   7  19   8      867.07     -202.81   1174.97 o
   8  19   8      911.22     -889.48   1139.75 o
   9  19   8      795.79     -863.67    997.70 o
  10  19   8      758.18      284.68    958.81 o
  11  19   8      111.58     -979.08    979.08 o
  12  19   8       25.05    -1048.18   1048.18 o
  13  19   8     6521.72     3891.09   1062.78 o
  14  19   8      673.95     -655.96   1024.18 o
  15  19   8        9.89    -1167.38   1172.11 o
  16  19   8      103.30    -1658.81   1658.81 o
  17  19   8     3108.77     3121.83   2900.46 o
   0  20   8    10244.33    12659.56   1563.33 o
   1  20   8     1130.72     1898.45   1015.22 o
   2  20   8     5125.37     7306.80    970.84 o
   3  20   8      166.77      714.32    999.35 o
   4  20   8     7804.26     9422.76    990.10 o
   5  20   8    15108.81    17430.08   1308.61 o
   6  20   8     1811.75     1590.99    972.48 o
   7  20   8     2458.46     1225.21   1076.18 o
   8  20   8     8328.63     7581.63   1058.16 o
   9  20   8     1273.30       72.45   1065.94 o
  10  20   8     3533.35     1451.11   1063.36 o
  11  20   8     1347.41        3.55   1094.08 o
  12  20   8      180.51     -850.62   1211.92 o
  13  20   8      377.54     -321.35   1206.48 o
  14  20   8     1719.51      386.97   1520.56 o
  15  20   8       31.06    -1096.35   1658.40 o
  16  20   8      133.14      547.11   2535.41 o
  17  20   8     4257.03     3846.21   2285.16 o
   1  21   8     7197.69     9224.67   1024.58 o
   2  21   8    12389.81    15450.60   1069.27 o
   3  21   8    16109.54    16917.18    990.24 o
   4  21   8      272.92     1319.61   1049.81 o
   5  21   8     7439.44     8715.89   1099.59 o
   6  21   8     1811.94     1936.49   1076.92 o
   7  21   8    31555.21    34124.27   1885.01 o
   8  21   8      579.49     -883.62   1002.30 o
   9  21   8      755.16      245.68   1127.69 o
  10  21   8        7.88    -1171.79   1434.55 o
  11  21   8     2109.57     -715.16   1332.44 o
  12  21   8      126.13    -1305.69   1305.69 o
  13  21   8     5780.79     3951.56   1404.53 o
  14  21   8       20.31    -1905.08   1905.08 o
   0  22   8      362.87      633.21   1349.83 o
   1  22   8     9150.90    11202.16   1060.97 o
   2  22   8       19.33     1711.79   1006.47 o
   3  22   8     3999.19     5776.45   1024.25 o
   4  22   8     3856.42     4851.41   1120.25 o
   5  22   8    11757.19    13922.20   1113.01 o
   6  22   8       86.16      378.57   1044.25 o
   7  22   8     2890.30     2765.91   1127.16 o
   8  22   8      102.39    -1084.84   1084.84 o
   9  22   8       74.63     -978.82   1028.42 o
  10  22   8      894.75     -114.55   1624.14 o
  11  22   8       63.29    -1188.46   1505.35 o
  12  22   8      287.37    -1058.66   1170.70 o
  13  22   8     2777.82     -840.07   2007.27 o
   1  23   8     4122.11     5456.07   1134.80 o
   2  23   8      228.00     3227.83   1137.29 o
   3  23   8     1602.79     3344.24   1059.85 o
   4  23   8      853.64     2598.57   1049.10 o
   5  23   8       19.47     1643.63   1161.80 o
   6  23   8        5.80     1031.34   1150.36 o
   7  23   8      771.96     1378.18   1241.21 o
   8  23   8     3823.75     3447.38   1141.76 o
   9  23   8     2471.19     1422.61   1147.97 o
  10  23   8      410.91     -703.09   1135.64 o
  11  23   8      212.78     -690.79   1182.13 o
  12  23   8     1444.84     -740.49   2405.91 o
  13  23   8     5654.29     2458.38   2432.50 o
   0  24   8      224.99     2749.71   1654.41 o
   1  24   8     2902.96     4314.23   1224.59 o
   2  24   8      785.18     3468.64   1188.91 o
   3  24   8     3464.72     7059.67   1100.23 o
   4  24   8     1531.62     4184.24   1213.21 o
   5  24   8      181.19     2109.16   1166.02 o
   6  24   8      101.92      937.76   1138.14 o
   7  24   8      874.99     1259.98   1205.99 o
   8  24   8       27.68      525.82   1100.89 o
   9  24   8       23.78      491.37   1190.58 o
  10  24   8     5980.71     5740.14   2452.28 o
  11  24   8     1958.98     3049.10   3079.82 o
   1  25   8    14284.51    18317.26   1258.38 o
   2  25   8      826.35     1573.12   1224.88 o
   3  25   8     1189.53     3791.88   1218.32 o
   4  25   8      971.78     4210.78   1222.20 o
   5  25   8      715.82     3090.13   1195.19 o
   6  25   8      418.11     2385.46   1232.07 o
   7  25   8     3805.90     5563.54   1425.73 o
   8  25   8       35.32     2117.51   2091.27 o
   9  25   8      177.90     1205.15   1729.21 o
   0  26   8     2142.92     2215.93   2249.66 o
   1  26   8     3641.74     5379.03   1463.00 o
   2  26   8     1104.44      628.81   1674.22 o
   3  26   8     2522.00     1569.59   2853.44 o
   4  26   8     4164.15     8557.38   2605.22 o
   5  26   8     2874.66     7617.91   2777.91 o
   6  26   8     1419.54     7422.65   2599.64 o
   1   1   9   191102.55   187874.44   1238.16 o
   2   1   9    32084.13    31317.13    434.07 o
   3   1   9    50367.27    49300.80    275.18 o
   4   1   9     7177.18     7620.15    289.91 o
   5   1   9    47282.91    46605.98    581.21 o
   6   1   9     1271.21      921.88    199.44 o
   7   1   9    98843.98    97092.71    840.87 o
   8   1   9    35381.92    33955.09    422.22 o
   9   1   9      587.26      431.65    183.87 o
  10   1   9     5677.11     5362.42    203.00 o
  11   1   9    27593.33    27690.49    416.90 o
  12   1   9    10179.22     9940.39    472.04 o
  13   1   9    37857.77    38164.34    937.76 o
  14   1   9     2440.63     2367.11    487.18 o
  15   1   9    10414.12    10245.48    516.02 o
  16   1   9       71.53      228.26    550.38 o
  17   1   9    14828.84    16100.27    784.75 o
  18   1   9      825.70     1327.89    763.15 o
  19   1   9    11742.17    12013.31    806.02 o
  20   1   9     2850.04     4648.79    901.11 o
  21   1   9     5063.71     7495.58    918.21 o
  22   1   9     7141.81     8808.28    946.34 o
  23   1   9      397.70     -227.01    933.75 o
  24   1   9        4.59     -804.37   1128.45 o
   0   2   9    26017.95    26013.58    824.29 o
   1   2   9    24685.32    24376.53    455.70 o
   2   2   9        3.93      -25.17    158.11 o
   3   2   9    13293.45    13017.34    234.79 o
   4   2   9     1504.03     2105.44    191.63 o
   5   2   9     8030.92     8299.20    197.78 o
   6   2   9   131924.34   129579.40    702.15 o
   7   2   9    18903.39    17714.13    220.18 o
   8   2   9     1788.79     1907.50    221.13 o
   9   2   9     1330.52     1753.63    223.99 o
  10   2   9    18785.76    18355.91    297.61 o
  11   2   9     1536.52     1932.60    366.17 o
  12   2   9      105.04      589.84    387.55 o
  13   2   9     6942.86     6275.56    501.65 o
  14   2   9      700.50      364.70    491.68 o
  15   2   9     1623.70     1360.97    514.21 o
  16   2   9    13138.58    14190.56    569.84 o
  17   2   9      318.55      281.13    757.57 o
  18   2   9       18.17      383.30    838.81 o
  19   2   9     8450.12    11537.51   1419.42 o
  20   2   9     1744.36     1506.88    914.90 o
  21   2   9        8.20     1096.80    943.93 o
  22   2   9      269.68      889.12   1077.78 o
  23   2   9      274.24     -367.21   1061.01 o
  24   2   9      268.25     -600.84   1111.78 o
  25   2   9     1327.35    -1461.64   2637.90 o
   1   3   9     5613.36     5576.81    226.99 o
   2   3   9    13536.75    13571.96    268.53 o
   3   3   9     7620.07     7061.24    228.09 o
   4   3   9   293510.00   284694.84   1442.19 o
   5   3   9    14828.13    13988.12    472.87 o
   6   3   9     3541.30     3144.51    175.29 o
   7   3   9   103531.71   100085.29   1158.58 o
   8   3   9     8769.76     8744.15    247.14 o
   9   3   9      150.88      203.26    230.48 o
  10   3   9      843.85      960.76    276.37 o
  11   3   9     1571.48     1656.41    385.57 o
  12   3   9     8080.69     8234.63    418.21 o
  13   3   9    46648.21    48040.05    678.95 o
  14   3   9     8182.92     8482.75    528.05 o
  15   3   9     1056.32      813.00    518.63 o
  16   3   9     6318.10     6540.52    528.91 o
  17   3   9      127.52      319.61    786.56 o
  18   3   9      344.04      115.28    813.27 o
  19   3   9     1107.37     1663.46    781.61 o
  20   3   9      547.23     2139.66   1014.89 o
  21   3   9     1081.69     1633.96   1032.75 o
  22   3   9     2106.15     2041.45    978.16 o
  23   3   9      112.86     1027.61    947.43 o
  24   3   9       90.04     -214.26   1163.85 o
   0   4   9    12220.05    14233.11    528.22 o
   1   4   9      115.71      271.93    286.67 o
   2   4   9     1907.49     2065.61    216.95 o
   3   4   9      413.01      571.88    228.55 o
   4   4   9    46688.22    47804.50    473.54 o
   5   4   9     3318.57     3112.87    244.36 o
   6   4   9   126835.02   127580.56   1471.11 o
   7   4   9      258.16     -152.54    227.15 o
   8   4   9    11160.00    10780.97    253.63 o
   9   4   9    15977.17    16398.18    295.58 o
  10   4   9    15512.95    15651.46    339.26 o
  11   4   9     8341.04     8371.08    307.18 o
  12   4   9    15756.05    15887.85    423.31 o
  13   4   9    13602.34    13830.70    472.56 o
  14   4   9    91045.98    89831.23    747.05 o
  15   4   9      396.32      190.78    523.52 o
  16   4   9    30176.32    29511.24    610.00 o
  17   4   9     4391.58     3741.68    876.34 o
  18   4   9      430.43      291.36    936.55 o
  19   4   9      483.67      523.46    899.53 o
  20   4   9      768.70     1734.11   1003.52 o
  21   4   9      819.58     1416.87    957.73 o
  22   4   9     1631.20     1623.03    943.22 o
  23   4   9      776.06     1222.02   1196.30 o
  24   4   9     2547.46     2719.73   1200.37 o
   1   5   9    24129.33    23869.47    358.22 o
   2   5   9    14667.94    13836.04    354.19 o
   3   5   9    52992.92    53971.92    970.87 o
   4   5   9     1212.71      972.34    314.95 o
   5   5   9     1232.24     1240.42    269.01 o
   6   5   9    62105.69    61262.76    889.29 o
   7   5   9    51372.88    50278.01    731.63 o
   8   5   9     6901.62     6867.80    318.44 o
   9   5   9     3872.06     3820.23    316.32 o
  10   5   9     7624.32     7639.34    329.03 o
  11   5   9     4377.31     4315.02    331.05 o
  12   5   9    33965.08    34656.65    595.02 o
  13   5   9     6486.48     7638.78    467.81 o
  14   5   9        7.19      472.18    449.70 o
  15   5   9       48.40     -100.19    530.82 o
  16   5   9     2751.17     3209.34    551.93 o
  17   5   9     1261.83     1281.07    776.40 o
  18   5   9     1324.63     1284.89    824.42 o
  19   5   9       34.60      -48.73    921.77 o
  20   5   9     1700.74     2576.27    930.95 o
  21   5   9     1500.03     1893.86    823.03 o
  22   5   9      114.78     2088.29   1101.36 o
  23   5   9        5.00      879.10   1003.22 o
  24   5   9      562.29     1208.63   1348.84 o
   0   6   9      367.39      461.52    476.70 o
   1   6   9    14951.92    14414.66    489.56 o
   2   6   9   108767.99   112147.53    841.40 o
   3   6   9       25.97      154.49    242.81 o
   4   6   9    50862.43    49786.13    565.19 o
   5   6   9    20342.42    20827.88    326.77 o
   6   6   9    30198.79    29221.96    423.23 o
   7   6   9     3383.06     2975.97    324.43 o
   8   6   9    26709.93    26481.42    369.42 o
   9   6   9     5530.05     5429.35    339.57 o
  10   6   9    85374.45    83625.74   1089.53 o
  11   6   9     5284.32     5958.38    348.39 o
  12   6   9        6.67       72.31    432.87 o
  13   6   9      793.96     1500.47    450.35 o
  14   6   9     1526.04     1938.58    487.48 o
  15   6   9      898.66      853.71    541.32 o
  16   6   9     1923.94     1923.68    550.58 o
  17   6   9     2334.75     2042.16    702.94 o
  18   6   9     7491.72     7290.96    749.20 o
  19   6   9      596.04      239.94    823.66 o
  20   6   9     2057.27     2002.99    981.77 o
  21   6   9      495.82     1585.07   1009.15 o
  22   6   9     3180.16     4487.93   1051.59 o
  23   6   9      320.63     3160.58   1306.10 o
  24   6   9       34.74     1312.04   1576.22 o
   1   7   9     4181.98     3592.40    303.49 o
   2   7   9     9684.18     9979.31    447.82 o
   3   7   9    13940.33    13873.00    442.35 o
   4   7   9    43896.89    42008.32    695.70 o
   5   7   9     7425.65     6394.25    313.31 o
   6   7   9    64048.30    62828.63    955.28 o
   7   7   9     9064.50     9077.15    374.17 o
   8   7   9    41168.19    42376.19    473.55 o
   9   7   9     1774.82     1489.94    345.88 o
  10   7   9     5692.06     6150.92    366.55 o
  11   7   9     4457.89     4967.79    376.64 o
  12   7   9     7470.96     7287.02    456.51 o
  13   7   9    16405.08    17067.86    492.18 o
  14   7   9      250.36      655.76    482.12 o
  15   7   9     2107.32     2202.20    508.08 o
  16   7   9     7279.58     7175.88    552.54 o
  17   7   9     6987.24     6922.55    817.66 o
  18   7   9      282.93      286.69    847.41 o
  19   7   9       34.23     -224.70    829.45 o
  20   7   9       46.97      595.20    870.66 o
  21   7   9       66.83      362.76   1120.21 o
  22   7   9      980.66     2496.34   1039.46 o
  23   7   9     1426.38     2832.37   1117.49 o
  24   7   9      228.32     1221.35   2271.76 o
   0   8   9    98274.64    96237.84    959.24 o
   1   8   9    48930.59    51961.98   1010.79 o
   2   8   9   135715.14   131833.75   1833.20 o
   3   8   9     4205.08     4410.66    303.01 o
   4   8   9    21441.43    21216.99    746.70 o
   5   8   9    36304.13    35912.38    822.83 o
   6   8   9    34840.68    34227.62    737.87 o
   7   8   9     3091.67     2610.98    380.35 o
   8   8   9    18416.67    17871.94    407.93 o
   9   8   9     5777.12     5679.79    395.27 o
  10   8   9    11419.14    12074.62    398.24 o
  11   8   9    16601.21    16394.93    433.46 o
  12   8   9      116.73      -16.66    449.51 o
  13   8   9     5856.79     6091.51    481.73 o
  14   8   9     5817.75     7736.98    577.92 o
  15   8   9     4134.61     4818.97    569.21 o
  16   8   9    24624.12    24629.22    772.68 o
  17   8   9       46.01       39.23    775.05 o
  18   8   9       53.51     -303.86    891.86 o
  19   8   9     1527.42     1396.79    804.53 o
  20   8   9      412.18      847.61    895.89 o
  21   8   9      165.05      779.68    924.83 o
  22   8   9        1.64     1123.26   1164.23 o
  23   8   9      697.46     2960.48   2106.58 o
   1   9   9    55368.28    56513.89   1718.22 o
   2   9   9     3598.46     3016.02    242.95 o
   3   9   9    45765.40    47302.83   1304.23 o
   4   9   9     3470.40     3339.64    341.92 o
   5   9   9     6371.00     6170.96    386.77 o
   6   9   9    14084.24    14237.20    387.99 o
   7   9   9    19873.93    19302.16    442.05 o
   8   9   9      972.47      541.67    388.62 o
   9   9   9     4253.35     3788.34    403.65 o
  10   9   9     8129.13     8131.02    433.00 o
  11   9   9    22413.88    22150.85    475.86 o
  12   9   9      164.87      251.30    535.09 o
  13   9   9     4106.09     3095.39    533.07 o
  14   9   9    10726.51    10420.39    576.00 o
  15   9   9     1643.39     2116.55    556.22 o
  16   9   9      804.10     1341.41    684.72 o
  17   9   9    14242.06    13486.93    851.92 o
  18   9   9     3699.34     3110.24    851.81 o
  19   9   9      445.69      314.78    915.23 o
  20   9   9      159.83      619.37    951.09 o
  21   9   9     1033.18     1868.86   1002.72 o
  22   9   9     1962.03     2961.71   1026.47 o
  23   9   9     1143.39     1313.29   2264.13 o
   0  10   9    18726.96    16143.73   1673.27 o
   1  10   9    10521.88     9971.86    604.63 o
   2  10   9      648.49      388.92    347.39 o
   3  10   9    16821.94    16266.35    694.38 o
   4  10   9    13199.37    13094.79    511.61 o
   5  10   9    35750.72    35525.67    950.11 o
   6  10   9     9347.15    10070.33    392.56 o
   7  10   9     3261.77     4136.89    592.53 o
   8  10   9    43401.52    44385.20   1150.94 o
   9  10   9    53967.18    52746.98    755.86 o
  10  10   9    51473.45    48736.32    820.13 o
  11  10   9    11155.74    10705.52    517.85 o
  12  10   9      776.05      797.61    529.69 o
  13  10   9      794.02       39.55    572.55 o
  14  10   9      168.31      288.77    546.97 o
  15  10   9     3089.04     4377.41    686.81 o
  16  10   9      537.98      399.75    835.76 o
  17  10   9      276.08      121.16    786.06 o
  18  10   9      357.90     -793.39   1073.46 o
  19  10   9     1571.87     1645.72   1008.63 o
  20  10   9     3712.66     3797.68   1106.84 o
  21  10   9      224.02      896.42   1087.99 o
  22  10   9      165.38     1217.09   1152.40 o
  23  10   9      280.02      -59.38   1728.26 o
   1  11   9      780.15      577.15    373.37 o
   2  11   9    47452.76    46129.20   1390.64 o
   3  11   9    23660.33    22630.32    597.27 o
   4  11   9     9493.29     9166.91    445.84 o
   5  11   9      379.61      309.62    427.65 o
   6  11   9    10097.33    10722.86    614.15 o
   7  11   9     1045.94     1023.45    479.18 o
   8  11   9     8915.49     9117.34    702.16 o
   9  11   9    29523.10    28987.11    858.80 o
  10  11   9      501.25      383.91    508.75 o
  11  11   9    12679.81    12163.83    667.41 o
  12  11   9    10570.52     9576.05    653.56 o
  13  11   9     1464.71     1114.38    657.83 o
  14  11   9     3986.25     4273.01    616.20 o
  15  11   9       37.07      687.65    709.97 o
  16  11   9      101.40     1128.77    913.45 o
  17  11   9     5192.30     5758.59   1121.68 o
  18  11   9     1701.99      -21.01   1040.81 o
  19  11   9      132.23       94.88   1018.27 o
  20  11   9      195.64     -424.30   1030.25 o
  21  11   9     2756.57     2706.95   1170.87 o
  22  11   9      285.35      350.47   1994.56 o
  23  11   9     2295.92      741.76   2149.81 o
   0  12   9   187742.56   197322.50   3214.02 o
   1  12   9    36039.54    36080.32   1029.50 o
   2  12   9    38830.71    40059.91   1111.09 o
   3  12   9      133.73      -90.89    435.86 o
   4  12   9      747.08      446.56    440.25 o
   5  12   9     4456.35     4083.50    475.75 o
   6  12   9    37962.16    37736.59   1331.52 o
   7  12   9    26497.87    26309.78    880.64 o
   8  12   9    14652.75    15011.11    773.63 o
   9  12   9    20628.27    20234.65    875.74 o
  10  12   9      511.46      146.50    545.20 o
  11  12   9      822.65     1553.32    584.11 o
  12  12   9     3857.39     3671.25    685.36 o
  13  12   9     2474.60     1632.84    662.84 o
  14  12   9     2433.69     2330.32    712.90 o
  15  12   9    13076.50    12677.01    752.07 o
  16  12   9     2858.56     4246.98   1318.22 o
  17  12   9      103.23     -745.89    855.66 o
  18  12   9      122.20    -1025.00   1025.00 o
  19  12   9     2597.03     1947.27   1108.76 o
  20  12   9     2695.05     1399.43   1093.95 o
  21  12   9     5001.54     4452.88   1146.55 o
  22  12   9      973.06      235.60   1536.40 o
   1  13   9       21.22      -12.57    774.03 o
   2  13   9     1090.04       76.12    776.64 o
   3  13   9      706.25      675.57    571.57 o
   4  13   9    61867.57    63507.30   1585.93 o
   5  13   9     7982.96     8400.15    607.49 o
   6  13   9    11008.49    11046.40    669.01 o
   7  13   9    52698.98    48779.53   1360.64 o
   8  13   9       73.92      -71.98    545.65 o
   9  13   9      298.66       32.59    580.92 o
  10  13   9       18.74     -361.11    594.32 o
  11  13   9        2.89      -50.14    620.65 o
  12  13   9      793.12      985.50    720.48 o
  13  13   9     6117.24     6047.63    761.75 o
  14  13   9     1083.82     1498.38    707.44 o
  15  13   9       19.06      931.68    754.27 o
  16  13   9     3456.54     5535.31    935.14 o
  17  13   9      154.10     -150.47    897.67 o
  18  13   9      425.58    -1099.87   1124.02 o
  19  13   9      233.04    -1064.73   1064.73 o
  20  13   9      565.05     -465.18   1008.82 o
  21  13   9        3.86     -886.20   1235.62 o
   0  14   9     1561.37     1334.55   1153.39 o
   1  14   9    10669.11    11265.47    846.82 o
   2  14   9    12390.81    12903.85    745.43 o
   3  14   9       34.56     -293.61    584.13 o
   4  14   9     2695.54     1752.97    613.04 o
   5  14   9    37045.99    38861.66   1479.10 o
   6  14   9    30854.69    29293.01   1081.81 o
   7  14   9       61.91       18.26    679.56 o
   8  14   9     4805.24     4905.41    712.10 o
   9  14   9     5874.17     5325.54    605.74 o
  10  14   9    16186.72    15015.59    876.76 o
  11  14   9     1718.78     1206.49    638.32 o
  12  14   9    11196.00    11823.06   1089.16 o
  13  14   9     2880.81     2569.01    744.08 o
  14  14   9    10607.71    10281.43    777.21 o
  15  14   9     4545.14     6046.79    775.28 o
  16  14   9      210.81     1954.90    866.56 o
  17  14   9        4.25     1722.86   1035.29 o
  18  14   9      688.22     1662.12   1136.76 o
  19  14   9      195.11     -325.29    931.44 o
  20  14   9     7555.70     6137.59   1126.09 o
  21  14   9      559.12     2092.36   1531.35 o
   1  15   9      517.50      249.87    838.35 o
   2  15   9      672.00      367.80    714.53 o
   3  15   9     2015.30     2043.31    714.86 o
   4  15   9      361.06     -450.39    752.86 o
   5  15   9     1011.80      734.42    741.56 o
   6  15   9     3019.77     3384.33    660.06 o
   7  15   9      204.46     -338.66    710.30 o
   8  15   9    16021.18    15583.16    773.95 o
   9  15   9       52.20     -135.74    732.57 o
  10  15   9     2816.49     2713.20    765.79 o
  11  15   9      630.01      485.10    778.29 o
  12  15   9    24746.51    23464.47   1319.76 o
  13  15   9     1995.24     2069.82    842.92 o
  14  15   9     7786.21     7809.95    846.79 o
  15  15   9     1714.24     2465.55    896.74 o
  16  15   9     1231.19     2307.59   1342.60 o
  17  15   9       12.44     1184.52   1200.51 o
  18  15   9     2551.09     2915.93   1403.46 o
  19  15   9      215.60     -843.56   1182.40 o
  20  15   9      442.67     1625.73   1667.21 o
   0  16   9    10498.41     9010.49   1256.28 o
   1  16   9       79.22      -98.43    725.32 o
   2  16   9     3178.80     3601.01    744.92 o
   3  16   9      132.63        8.53    759.17 o
   4  16   9     2695.57     2883.12    735.15 o
   5  16   9     1598.71     1218.22    800.56 o
   6  16   9     6283.61     6497.13    793.46 o
   7  16   9     1122.77      370.12    830.79 o
   8  16   9     5666.62     4549.15    938.87 o
   9  16   9     1778.34     1103.71    810.02 o
  10  16   9     9127.24     8958.66    806.37 o
  11  16   9     3104.33     1516.17    834.82 o
  12  16   9      559.27     -356.07    917.07 o
  13  16   9     1647.91      968.13    893.36 o
  14  16   9     3440.98     2572.00    880.46 o
  15  16   9     3019.80     2424.33    882.84 o
  16  16   9      361.25      987.52   1133.26 o
  17  16   9      169.61      795.44   1081.63 o
  18  16   9        6.79     -934.66   1066.69 o
  19  16   9      191.84      340.87   1422.02 o
   1  17   9      908.57      766.84    743.49 o
   2  17   9     6738.28     6745.97    757.29 o
   3  17   9      257.45      405.22    791.08 o
   4  17   9     5459.46     6009.59    928.96 o
   5  17   9     4955.68     5383.22    801.39 o
   6  17   9    15103.38    15011.14    848.04 o
   7  17   9     3702.17     2699.52    803.09 o
   8  17   9       33.69     -849.82    849.82 o
   9  17   9     1478.48       28.86    952.16 o
  10  17   9    10078.38     8667.41    961.67 o
  11  17   9     1561.20      132.35    899.48 o
  12  17   9     6980.28     5044.88   1027.21 o
  13  17   9     4612.23     2597.59   1035.69 o
  14  17   9        1.75     -372.46    887.72 o
  15  17   9      574.63       70.75   1125.37 o
  16  17   9     3327.53     2723.08   1169.33 o
  17  17   9     1307.20     1189.98   1062.93 o
  18  17   9     1212.73      197.01   1076.90 o
  19  17   9      297.94      380.71   2338.74 o
   0  18   9     3759.04     4214.28   1278.57 o
   1  18   9      343.87      822.31    940.88 o
   2  18   9     8989.14    10490.13    933.13 o
   3  18   9     1121.25      996.27    951.57 o
   4  18   9    25465.83    26937.85   2603.35 o
   5  18   9     3939.40     4560.88    861.89 o
   6  18   9     2202.66     1362.83    827.84 o
   7  18   9     2870.86     2368.51    852.75 o
   8  18   9      214.05     -858.46    858.46 o
   9  18   9      114.82     -872.14    872.14 o
  10  18   9      254.54     -987.85    987.85 o
  11  18   9     7273.41     5357.07    899.88 o
  12  18   9     4228.80     1687.57   1026.24 o
  13  18   9       58.14     -582.91   1065.19 o
  14  18   9       18.80    -1070.33   1070.33 o
  15  18   9      714.08       10.18   1317.10 o
  16  18   9      179.90     -407.35   1168.26 o
  17  18   9      319.13     -241.29   1518.48 o
  18  18   9       22.51    -1081.07   2421.98 o
   1  19   9     1503.35     2230.45   1007.60 o
   2  19   9      254.01      599.99    985.66 o
   3  19   9     5270.56     5729.97    973.33 o
   4  19   9     2500.86     2535.14   1015.34 o
   5  19   9     4261.41     4026.08   1014.44 o
   6  19   9     2192.69     1760.97   1008.42 o
   7  19   9       40.52     -968.75    968.75 o
   8  19   9       17.60     -985.75    985.75 o
   9  19   9      958.59     -890.06    946.15 o
  10  19   9     2920.78     1675.93   1004.04 o
  11  19   9     7400.51     6046.47    979.45 o
  12  19   9     1160.31     -513.35   1116.23 o
  13  19   9      235.00     -859.46   1124.80 o
  14  19   9     2023.10     -302.79   1168.11 o
  15  19   9       16.81     -973.94   1351.39 o
  16  19   9        9.42    -1212.39   1380.81 o
  17  19   9      727.47     1143.86   2749.12 o
   0  20   9      606.15     1522.19   1553.18 o
   1  20   9     7860.83     9994.35   1063.76 o
   2  20   9       28.23      647.63    958.94 o
   3  20   9     7752.06     9750.47   1110.27 o
   4  20   9     5047.13     5745.42    993.51 o
   5  20   9     8658.75     9441.39   1210.82 o
   6  20   9       13.52      308.37   1070.20 o
   7  20   9      210.70     -385.79   1088.51 o
   8  20   9     6016.65     5114.95   1089.34 o
   9  20   9    14664.12    13689.64   1188.32 o
  10  20   9      213.87    -1080.59   1080.59 o
  11  20   9      308.27      -34.67   1181.85 o
  12  20   9     6638.19     1972.30   1384.03 o
  13  20   9     1780.64      915.01   1149.36 o
  14  20   9     2447.06      861.45   1282.49 o
  15  20   9     5148.03     3035.07   1497.94 o
  16  20   9     1663.19     1176.76   2711.01 o
   1  21   9       31.09     1294.88   1075.45 o
   2  21   9     8542.93    11033.64   1046.44 o
   3  21   9      149.43     1002.53   1003.60 o
   4  21   9      491.16     1655.35   1071.04 o
   5  21   9     3699.11     3806.19   1139.90 o
   6  21   9    11746.25    11352.06   1136.26 o
   7  21   9     3700.10     3055.90   1147.54 o
   8  21   9     9957.10     7547.40   1168.76 o
   9  21   9      693.53     -569.27   1167.75 o
  10  21   9     5900.45     4528.87   1333.00 o
  11  21   9        4.96    -1015.76   1015.76 o
  12  21   9     4006.39     -272.17   1340.57 o
  13  21   9      177.02     -732.84   1307.86 o
  14  21   9      288.05     -483.12   2147.07 o
   0  22   9    21007.44    23782.07   1453.20 o
   1  22   9     5154.55     8695.75   1090.54 o
   2  22   9      320.37     2273.23   1051.47 o
   3  22   9      139.64     2226.81   1113.51 o
   4  22   9    23749.08    26625.88   1233.23 o
   5  22   9     1445.01     2247.90   1047.76 o
   6  22   9     2889.86     3319.89   1125.29 o
   7  22   9     4157.83     3079.96   1134.96 o
   8  22   9      628.32     -387.01   1181.30 o
   9  22   9     1898.97     1646.12   1134.25 o
  10  22   9     8468.76     8142.24   1532.63 o
  11  22   9     3239.89      702.23   1202.98 o
  12  22   9     1794.61    -1679.22   1679.22 o
  13  22   9     2862.75      606.81   2653.17 o
   1  23   9      630.05     2852.36   1157.41 o
   2  23   9    14873.02    20560.47   1306.52 o
   3  23   9      989.51     3295.62   1079.04 o
   4  23   9       19.13     2518.39   1066.45 o
   5  23   9     4649.76     6234.31   1083.86 o
   6  23   9      353.74     1356.92   1164.70 o
   7  23   9      388.02      839.79   1142.10 o
   8  23   9     1015.38     -252.13   1110.44 o
   9  23   9     1142.89      -60.19   1255.27 o
  10  23   9     4260.81     3715.59   1399.34 o
  11  23   9        0.76    -1211.26   1365.15 o
  12  23   9      103.03    -1482.70   1482.70 o
   0  24   9      693.04     1793.52   1814.23 o
   1  24   9     3193.65     6483.25   1183.17 o
   2  24   9     2060.06     4125.53   1097.91 o
   3  24   9      919.56     3979.77   1120.89 o
   4  24   9      572.33     3019.03   1154.10 o
   5  24   9    10245.36    13645.05   1262.37 o
   6  24   9     2350.44     3218.35   1212.52 o
   7  24   9      249.41     1286.41   1235.93 o
   8  24   9      863.03     1477.82   1308.47 o
   9  24   9     3372.19     3054.68   1523.63 o
  10  24   9      500.46      927.17   1776.49 o
  11  24   9      325.77    -2810.32   2810.32 o
   1  25   9     3333.04     4503.82   1201.52 o
   2  25   9      400.57      826.10   1354.42 o
   3  25   9     3173.92     5367.08   1158.55 o
   4  25   9     1063.17     4484.78   1293.27 o
   5  25   9      152.71     2343.60   1407.48 o
   6  25   9       16.92     1653.94   1887.47 o
   7  25   9     3143.51     4711.89   1813.44 o
   8  25   9     2319.86     3083.81   2875.16 o
   0   0  10   169550.16   169756.97    921.54 o
   1   0  10    25974.75    26060.19    815.36 o
   2   0  10   237920.66   233611.25   2197.01 o
   3   0  10    54544.20    53757.98    466.70 o
   4   0  10    17500.66    17893.65    528.11 o
   5   0  10     6199.93     6445.68    343.88 o
   6   0  10    11480.47    10812.29    346.03 o
   7   0  10    24681.80    25176.19    375.42 o
   8   0  10    83633.77    81385.32   1430.10 o
   9   0  10     4947.65     4975.72    343.31 o
  10   0  10    50149.84    51287.08   1361.57 o
  11   0  10   150583.89   151915.13   2580.89 o
  12   0  10     3874.70     4897.72    687.28 o
  13   0  10     7689.63     8791.01    749.01 o
  14   0  10     9153.38     9437.52    777.38 o
  15   0  10      687.48      776.48    757.23 o
  16   0  10    22440.88    22258.70    843.46 o
  17   0  10     1927.94     2537.13   1118.31 o
  18   0  10    16192.33    16358.56   1268.23 o
  19   0  10    38518.66    41286.43   1490.00 o
  20   0  10     1393.47     2076.82   1216.86 o
  21   0  10     7845.11     8497.25   1197.83 o
  22   0  10     4786.48     6406.02   1387.31 o
  23   0  10      323.70     2770.27   1432.80 o
  24   0  10     5050.30     5142.50   2103.27 o
   1   1  10    18456.98    20266.29    319.50 o
   2   1  10     9898.60     9629.94    217.05 o
   3   1  10    95363.69    94750.25    622.50 o
   4   1  10    26007.15    25677.20    369.85 o
   5   1  10   132519.16   133578.03   1062.07 o
   6   1  10     6483.47     5905.23    232.37 o
   7   1  10    27487.23    26858.63    302.98 o
   8   1  10    39256.41    37620.67    416.50 o
   9   1  10     1722.06     2196.07    208.39 o
  10   1  10    27139.97    25477.82    645.59 o
  11   1  10    15699.90    16731.72    413.39 o
  12   1  10      217.41      338.46    475.39 o
  13   1  10     4418.31     4889.95    518.15 o
  14   1  10     1378.68     1482.51    537.81 o
  15   1  10     2846.53     3064.26    548.24 o
  16   1  10       95.49       -1.98    567.78 o
  17   1  10     3585.66     4274.13    737.93 o
  18   1  10     4222.83     4992.21   1003.26 o
  19   1  10     8962.41     9334.99    924.58 o
  20   1  10      242.99      708.52    905.54 o
  21   1  10       72.89      742.34    869.58 o
  22   1  10     1203.62     2991.28    954.42 o
  23   1  10     1684.73     3164.68    954.45 o
  24   1  10      352.48     -346.33   2575.67 o
   0   2  10    62364.59    62910.88   1836.73 o
   1   2  10   133765.56   131635.50    979.08 o
   2   2  10   157632.78   152073.11   1262.56 o
   3   2  10   223284.45   219714.89   2182.28 o
   4   2  10   181346.23   182080.41   1239.27 o
   5   2  10   414691.03   405329.22   2268.46 o
   6   2  10     1069.55      975.30    202.75 o
   7   2  10     2276.28     2067.33    205.21 o
   8   2  10    20616.65    20852.37    270.32 o
   9   2  10    68106.23    69634.55    709.79 o
  10   2  10    57803.16    58270.84    568.21 o
  11   2  10       15.20      286.54    393.60 o
  12   2  10    17676.65    18819.97    444.31 o
  13   2  10    42459.05    42790.96    576.70 o
  14   2  10      471.66       57.39    518.15 o
  15   2  10    11501.67    10886.68    542.64 o
  16   2  10     1940.74     1985.78    555.50 o
  17   2  10     3638.08     3753.34    790.87 o
  18   2  10     9025.10    10532.75    783.97 o
  19   2  10      591.84      719.88    786.95 o
  20   2  10      124.27       96.68    804.65 o
  21   2  10      836.31     1639.20    874.87 o
  22   2  10      829.61     1620.86    835.58 o
  23   2  10     1885.41     2175.05   1107.34 o
  24   2  10     1315.49      220.14   1506.43 o
   1   3  10    30010.92    31738.10    428.01 o
   2   3  10     1479.04     1941.55    261.87 o
   3   3  10    72943.54    72493.31    839.22 o
   4   3  10     1114.07     1180.08    182.82 o
   5   3  10     4791.87     4757.11    190.11 o
   6   3  10    45073.66    42701.76    665.96 o
   7   3  10    18402.22    17973.64    373.18 o
   8   3  10    20929.14    20765.87    279.72 o
   9   3  10    21123.82    19849.37    330.27 o
  10   3  10     8395.45     8628.95    320.84 o
  11   3  10    53835.95    53471.15    735.53 o
  12   3  10      488.46      655.71    418.33 o
  13   3  10      197.33      669.55    449.66 o
  14   3  10     2268.33     2173.44    507.21 o
  15   3  10    11138.81    11386.97    565.69 o
  16   3  10     2014.36     1581.83    542.74 o
  17   3  10      500.14      395.05    759.93 o
  18   3  10      543.36      419.78    848.71 o
  19   3  10       18.69      330.55    850.32 o
  20   3  10        2.74      898.46   1036.61 o
  21   3  10       46.18      838.13   1067.78 o
  22   3  10     1606.80     2396.93   1015.11 o
  23   3  10      479.42      837.25   1220.33 o
  24   3  10      228.13     -405.38   1383.43 o
   0   4  10    14309.22    16181.75    619.18 o
   1   4  10    19006.66    19386.83    301.04 o
   2   4  10     1144.72     1275.44    280.61 o
   3   4  10    20048.92    19028.67    503.99 o
   4   4  10    19031.95    17770.86    435.90 o
   5   4  10     2898.75     3212.39    208.62 o
   6   4  10     1227.39     1050.97    301.36 o
   7   4  10     4893.40     4853.49    254.36 o
   8   4  10    27768.01    25839.58    462.40 o
   9   4  10     1868.72     1724.58    261.97 o
  10   4  10    73613.23    73159.27    841.21 o
  11   4  10    39463.36    40223.45    481.26 o
  12   4  10      496.31      797.79    425.00 o
  13   4  10     8732.88     9115.37    465.55 o
  14   4  10     9958.53    10114.50    484.94 o
  15   4  10     9362.34     8435.97    556.26 o
  16   4  10     2557.26     2517.53    553.01 o
  17   4  10     4221.09     3762.16    660.18 o
  18   4  10     3108.55     2458.25    935.78 o
  19   4  10     8576.06     8207.46   1024.74 o
  20   4  10       71.65      647.93   1102.08 o
  21   4  10     2203.75     3523.11   1064.64 o
  22   4  10       14.48      562.85    955.40 o
  23   4  10      242.27     1494.69   1119.86 o
  24   4  10     3146.90     3359.96   1724.66 o
   1   5  10     4289.03     4111.15    331.59 o
   2   5  10    11350.22    11972.74    322.28 o
   3   5  10      249.20      370.74    328.47 o
   4   5  10    46477.16    43065.77    600.18 o
   5   5  10      694.40      515.52    331.84 o
   6   5  10     7070.59     7842.83    344.44 o
   7   5  10       10.28     -321.20    321.20 o
   8   5  10   137526.83   137827.53   1527.75 o
   9   5  10     7827.00     8253.81    376.87 o
  10   5  10    13926.36    14080.49    367.15 o
  11   5  10     4383.19     5198.93    454.93 o
  12   5  10    41011.19    42612.86    558.28 o
  13   5  10    31291.15    31607.94    713.24 o
  14   5  10     7217.27     7191.50    513.25 o
  15   5  10     2233.93     1521.07    577.49 o
  16   5  10      203.62      -75.97    605.03 o
  17   5  10    15287.25    15114.93    762.47 o
  18   5  10     1835.75     1827.21    859.37 o
  19   5  10     9701.97     9114.28    893.92 o
  20   5  10      139.15      872.59    954.66 o
  21   5  10     3114.91     3445.45   1023.03 o
  22   5  10     2778.84     4028.46   1057.06 o
  23   5  10     2265.09     3205.84   1071.09 o
  24   5  10      148.33      -31.26   2811.13 o
   0   6  10     7144.98     6428.39    522.43 o
   1   6  10    10948.65    10339.73    383.99 o
   2   6  10    14428.30    14178.22    404.66 o
   3   6  10     1196.17     1048.79    294.27 o
   4   6  10    12955.24    12182.86    393.14 o
   5   6  10      185.28      -68.50    306.27 o
   6   6  10    11840.51    11979.30    343.47 o
   7   6  10     8030.76     7503.68    393.51 o
   8   6  10      471.38      -45.66    359.29 o
   9   6  10     2143.13     1832.99    361.97 o
  10   6  10    39788.05    39279.00    580.07 o
  11   6  10    24040.14    25540.58    559.08 o
  12   6  10     2190.71     3164.43    466.78 o
  13   6  10    20447.11    21216.86    523.86 o
  14   6  10     7405.86     8000.63    489.70 o
  15   6  10    17008.97    17496.16    540.99 o
  16   6  10     2085.41     1907.44    545.97 o
  17   6  10      569.18      282.64    731.67 o
  18   6  10     2352.64     2359.37    784.65 o
  19   6  10     4208.90     3576.15    984.88 o
  20   6  10     3075.43     3240.66   1080.22 o
  21   6  10     4459.89     4378.62   1129.78 o
  22   6  10      885.14     1457.85    986.06 o
  23   6  10     3286.03     4810.90   1265.28 o
  24   6  10      231.76      242.83   1946.70 o
   1   7  10    18763.76    18972.18    475.83 o
   2   7  10     1078.24     1076.93    398.24 o
   3   7  10    22017.80    19592.76    578.09 o
   4   7  10     4796.31     4563.30    302.49 o
   5   7  10     1839.80     1599.41    331.61 o
   6   7  10    22640.33    22301.41    398.91 o
   7   7  10    33495.31    35258.14    981.13 o
   8   7  10    23789.97    24841.85    457.32 o
   9   7  10    25748.23    26548.80    769.72 o
  10   7  10     8356.99     8491.22    400.34 o
  11   7  10     3399.16     3276.63    383.67 o
  12   7  10     7204.12     7647.34    474.01 o
  13   7  10     1517.40     1809.35    481.51 o
  14   7  10      366.61     1403.24    504.88 o
  15   7  10     3805.78     3304.36    512.35 o
  16   7  10       54.14     -480.24    561.04 o
  17   7  10     6434.80     6293.31    739.87 o
  18   7  10     3138.83     2544.96    865.78 o
  19   7  10     2147.09     1632.21   1062.18 o
  20   7  10     1829.85     1852.01   1018.75 o
  21   7  10       96.25      523.39    933.50 o
  22   7  10      373.53     1949.86   1110.22 o
  23   7  10      321.80     2269.90   1269.34 o
   0   8  10   116741.28   119797.20   2394.11 o
   1   8  10    66510.16    69759.59   1204.76 o
   2   8  10    49881.21    46969.88   1139.25 o
   3   8  10    26009.27    25731.77    707.42 o
   4   8  10       91.61      137.96    320.30 o
   5   8  10    68572.30    68318.32   1775.49 o
   6   8  10    18138.93    18250.54    582.66 o
   7   8  10    35488.12    36245.35   1021.23 o
   8   8  10    32226.91    32593.71    516.18 o
   9   8  10    53512.79    54991.85    843.60 o
  10   8  10     1455.14     1526.94    415.93 o
  11   8  10    12680.94    12383.26    428.62 o
  12   8  10     1889.20     2291.68    480.20 o
  13   8  10     9018.01     8749.21    496.77 o
  14   8  10     7552.00     8448.70    558.25 o
  15   8  10      131.65     -198.31    567.91 o
  16   8  10        2.25       41.59    560.92 o
  17   8  10     3135.59     2306.35    762.98 o
  18   8  10      653.67      422.55    868.37 o
  19   8  10     1289.83      645.60    956.33 o
  20   8  10     1244.35      880.41    975.49 o
  21   8  10      213.60      131.09    988.46 o
  22   8  10      330.78      726.61   1201.64 o
  23   8  10       11.23      901.21   2390.35 o
   1   9  10    81559.69    84191.03   2411.66 o
   2   9  10    17025.91    15993.08    588.82 o
   3   9  10    85959.32    83859.30   1735.21 o
   4   9  10     1786.76     1538.08    363.29 o
   5   9  10     6676.29     6512.78    403.74 o
   6   9  10    14766.60    15115.21    438.08 o
   7   9  10    30637.76    31907.29    731.15 o
   8   9  10    21706.50    21338.74    576.92 o
   9   9  10     6320.59     6345.13    426.79 o
  10   9  10     5601.94     4694.33    428.10 o
  11   9  10    17647.05    17116.20    506.59 o
  12   9  10     3907.57     3956.58    526.21 o
  13   9  10       42.09      184.41    551.74 o
  14   9  10     6832.73     7012.65    572.91 o
  15   9  10     3981.47     3949.91    618.59 o
  16   9  10    10757.63    11762.30    647.45 o
  17   9  10      495.73      238.45    785.76 o
  18   9  10       34.71     -323.64    852.27 o
  19   9  10     2789.71     2349.58    941.76 o
  20   9  10     5272.40     5005.29   1100.91 o
  21   9  10      493.22      130.62   1237.32 o
  22   9  10       29.55      376.25   1478.93 o
  23   9  10      157.49     -907.67   1745.92 o
   0  10  10     2231.61     2576.96    759.39 o
   1  10  10     1676.24     1463.09    529.53 o
   2  10  10    28797.98    27527.92    909.41 o
   3  10  10     3304.37     3192.57    370.91 o
   4  10  10     7404.61     7133.25    458.83 o
   5  10  10      718.09      715.97    406.09 o
   6  10  10     2006.44     2290.47    393.84 o
   7  10  10    84949.99    84325.88   1825.51 o
   8  10  10     4921.57     6098.33    599.13 o
   9  10  10       41.25     -469.58    483.86 o
  10  10  10     5699.80     5111.88    511.77 o
  11  10  10     1375.20      941.28    528.53 o
  12  10  10    13712.72    13887.57    619.41 o
  13  10  10      137.29     -238.95    597.10 o
  14  10  10     2015.60     1987.60    585.88 o
  15  10  10    34309.01    34714.71   1210.95 o
  16  10  10      328.26      156.37    621.97 o
  17  10  10     7052.87     7343.06   1012.52 o
  18  10  10     2721.43     1355.47    966.86 o
  19  10  10     1239.01     1204.73   1040.76 o
  20  10  10     4105.23     3432.77   1037.62 o
  21  10  10     3788.81     4256.23   1058.15 o
  22  10  10       47.43      629.47   1530.94 o
   1  11  10    15431.05    15526.72    934.73 o
   2  11  10     8750.55     8651.43    630.34 o
   3  11  10     4134.26     4616.90    622.22 o
   4  11  10    22856.48    23336.38    828.45 o
   5  11  10    17866.69    17524.29    857.56 o
   6  11  10      420.80      476.72    468.85 o
   7  11  10     8489.09     8503.24    504.04 o
   8  11  10    10002.53     9765.46    588.08 o
   9  11  10    41364.13    40466.25    922.77 o
  10  11  10    14359.09    15462.35    563.12 o
  11  11  10       83.79     -188.19    538.22 o
  12  11  10      899.13      454.50    633.16 o
  13  11  10     5408.38     4195.17    620.20 o
  14  11  10     5514.76     6151.80    752.96 o
  15  11  10     3521.95     5094.51    728.60 o
  16  11  10     3951.10     4488.88    915.85 o
  17  11  10     9278.57     7912.77   1056.36 o
  18  11  10     2051.40      966.04    993.56 o
  19  11  10     3932.24     2785.08   1049.80 o
  20  11  10      328.68     -218.04   1059.07 o
  21  11  10     1449.41      952.57   1139.45 o
  22  11  10     1773.87     1326.06   1282.59 o
   0  12  10    40990.52    39941.46   1269.66 o
   1  12  10   181585.39   203520.78   8588.33 o
   2  12  10       50.23      259.75    760.51 o
   3  12  10     6882.22     6999.59    774.29 o
   4  12  10    12101.94    12497.86    686.21 o
   5  12  10    57792.32    60186.55   1851.91 o
   6  12  10    32859.64    34370.81   1171.33 o
   7  12  10    19539.61    20294.54    803.85 o
   8  12  10       35.22       -6.32    557.83 o
   9  12  10    40209.86    38017.44   1580.73 o
  10  12  10    15594.05    15311.38    851.27 o
  11  12  10     1416.11      866.47    599.39 o
  12  12  10     2245.14     2465.66    708.68 o
  13  12  10    13759.15    13918.29    752.34 o
  14  12  10      604.38      845.52    758.64 o
  15  12  10      186.68      455.30    731.86 o
  16  12  10     2846.73     3417.30    942.72 o
  17  12  10     5466.15     5041.89    908.21 o
  18  12  10     2503.34      872.37   1032.05 o
  19  12  10     1902.44      592.76   1131.36 o
  20  12  10       32.02     -874.80   1041.41 o
  21  12  10       13.72    -1075.58   1331.60 o
  22  12  10      675.68      557.63   1572.17 o
   1  13  10    41497.11    43586.74   1238.79 o
   2  13  10    46984.41    47921.27   1563.16 o
   3  13  10   136949.98   144393.05   5114.35 o
   4  13  10    60172.88    60762.79   1925.39 o
   5  13  10    16109.40    17216.20   1093.70 o
   6  13  10      681.82      503.51    648.78 o
   7  13  10    55419.01    54664.81   2225.25 o
   8  13  10     4704.99     5271.33    694.11 o
   9  13  10     4162.55     3692.56    706.78 o
  10  13  10     3441.76     3003.24    714.06 o
  11  13  10    31121.68    30770.24   1423.77 o
  12  13  10     2707.25     2211.85    691.83 o
  13  13  10       12.26      390.04    752.98 o
  14  13  10     2170.84     2575.94    757.71 o
  15  13  10     6366.37     7920.62    959.49 o
  16  13  10     7784.96    10235.17    970.47 o
  17  13  10     4785.31     5130.74    979.17 o
  18  13  10     1519.11     -505.64   1039.89 o
  19  13  10      907.19     -718.11   1198.23 o
  20  13  10      228.84    -1087.88   1087.88 o
  21  13  10      800.30    -2188.76   2188.76 o
   0  14  10     5217.70     5237.54   1164.76 o
   1  14  10    15305.46    14301.75    817.43 o
   2  14  10    12950.67    12773.53    850.33 o
   3  14  10      218.72      190.44    731.83 o
   4  14  10     4083.12     3427.56    648.36 o
   5  14  10     1160.63      506.62    646.44 o
   6  14  10        5.32     -345.09    691.03 o
   7  14  10     8197.93     8436.48    850.48 o
   8  14  10     4411.19     4341.26    740.14 o
   9  14  10    22577.81    21211.28   1210.71 o
  10  14  10     2314.89     1970.13    706.64 o
  11  14  10     1670.95      822.79    743.79 o
  12  14  10     2107.65     1400.56    909.59 o
  13  14  10     2411.39     1860.01    885.01 o
  14  14  10     4459.31     4916.56    846.02 o
  15  14  10     2289.02     3507.07    914.73 o
  16  14  10       17.36     1975.11   1348.70 o
  17  14  10     2599.68     4446.95   1588.44 o
  18  14  10       71.05      473.56   1468.23 o
  19  14  10       81.09     -816.61   1679.63 o
  20  14  10        4.77     1263.45   2277.75 o
  21  14  10       34.80     1952.93   1636.06 o
   1  15  10      310.40      472.69    802.65 o
   2  15  10     2242.37     3194.61    756.18 o
   3  15  10       12.18     -228.37    759.53 o
   4  15  10      117.95      -66.76    729.87 o
   5  15  10      243.78       58.11    743.69 o
   6  15  10      104.55     -584.91    701.38 o
   7  15  10      106.80     -136.23    755.50 o
   8  15  10    11073.71    10258.25    757.97 o
   9  15  10     9975.92     9658.48    773.94 o
  10  15  10       33.79     -740.69    740.69 o
  11  15  10     2444.00     1179.55    778.86 o
  12  15  10    10470.45    10486.24    895.94 o
  13  15  10     9500.53     9720.57    990.54 o
  14  15  10      327.73      474.10    891.99 o
  15  15  10     4172.74     4241.54    922.08 o
  16  15  10      669.20     2070.20   1135.49 o
  17  15  10     4059.46     6591.96   1651.91 o
  18  15  10     7436.00     7770.66   1307.04 o
  19  15  10      214.81     -467.04   1172.94 o
  20  15  10      695.82     3259.90   1971.24 o
   0  16  10      317.63      402.05   1276.43 o
   1  16  10      694.42      861.57    742.84 o
   2  16  10    24991.84    24244.31    878.23 o
   3  16  10      280.75      862.07    765.50 o
   4  16  10     3027.82     2601.77    787.65 o
   5  16  10      279.88     -123.88    751.89 o
   6  16  10    12875.63    11521.05    996.17 o
   7  16  10      832.16      354.26    853.92 o
   8  16  10    10665.91     8822.58    814.58 o
   9  16  10     4591.04     3064.07    855.16 o
  10  16  10    16058.66    15008.03    858.42 o
  11  16  10     5798.65     5097.77    783.00 o
  12  16  10     2138.86      559.40    849.49 o
  13  16  10       30.45     -561.76    903.63 o
  14  16  10     1186.75      768.83    914.54 o
  15  16  10     8686.80     6855.32    929.94 o
  16  16  10      166.09      943.07   1205.40 o
  17  16  10     4597.06     5180.86   1110.77 o
  18  16  10       58.13     -866.98   1156.56 o
  19  16  10     2223.13     1783.99   1620.12 o
   1  17  10     1567.96     1870.87    730.59 o
   2  17  10       63.86      199.98    750.32 o
   3  17  10     1788.72     2137.87    755.93 o
   4  17  10     1437.84     1631.37    800.95 o
   5  17  10     8427.67     9972.50   1049.07 o
   6  17  10     1934.40     1014.34    816.49 o
   7  17  10      144.99     -473.11    888.53 o
   8  17  10     3946.65     3310.62    912.76 o
   9  17  10       86.17     -874.81    874.81 o
  10  17  10      517.69     -448.64    865.63 o
  11  17  10     4604.17     2729.34    897.04 o
  12  17  10       59.78     -972.96    972.96 o
  13  17  10     5224.16     2682.98   1084.74 o
  14  17  10      569.15     -187.37   1105.06 o
  15  17  10      930.85      414.34   1018.52 o
  16  17  10      326.59      -39.78   1044.14 o
  17  17  10      576.43      137.19   1213.84 o
  18  17  10       17.64     -578.36   1249.06 o
  19  17  10      794.37     -502.00   1860.24 o
   0  18  10      497.05     1809.63   1332.97 o
   1  18  10     3320.97     4243.71   1093.47 o
   2  18  10     9368.83    12501.50   1231.01 o
   3  18  10     4695.13     5736.17    978.87 o
   4  18  10     6110.66     7297.38   1050.66 o
   5  18  10     1880.59     1641.75    821.36 o
   6  18  10     2799.97     2099.18    884.06 o
   7  18  10     1431.58      395.99    845.76 o
   8  18  10     7420.36     7480.59    922.71 o
   9  18  10    12129.60    10382.08    985.61 o
  10  18  10     3084.75     1793.15    952.13 o
  11  18  10     1325.62     -266.54    952.48 o
  12  18  10     3920.09     1708.35   1095.31 o
  13  18  10     1988.78      326.21   1175.85 o
  14  18  10     1256.67     -197.44   1164.49 o
  15  18  10     1140.82      -48.76   1221.07 o
  16  18  10      239.13    -1342.32   1342.32 o
  17  18  10      798.66     -699.69   1404.56 o
  18  18  10     1380.70      496.72   2239.85 o
   1  19  10     7485.82    10226.36   1031.72 o
   2  19  10     6404.63     8378.46    991.34 o
   3  19  10     8808.02    10578.54   1040.69 o
   4  19  10     2605.09     4191.15   1039.21 o
   5  19  10     6964.60     8261.39   1280.37 o
   6  19  10       24.38     -572.77    977.60 o
   7  19  10    15556.92    16016.63   1373.99 o
   8  19  10     1707.02      237.51    936.54 o
   9  19  10        5.95     -905.85    905.85 o
  10  19  10       82.79     -945.59    945.59 o
  11  19  10     1018.11     -583.47    939.80 o
  12  19  10       40.07    -1090.28   1090.28 o
  13  19  10      226.24     -990.79   1096.24 o
  14  19  10      213.53     -345.70   1138.34 o
  15  19  10     2394.64      720.32   1351.01 o
  16  19  10      407.72    -1305.16   1865.93 o
  17  19  10        5.39      250.39   1452.45 o
   0  20  10       61.94     1526.78   1462.91 o
   1  20  10     1413.69     2112.12    994.17 o
   2  20  10     1014.94     2199.83   1017.80 o
   3  20  10     3263.15     4926.62   1017.20 o
   4  20  10       46.49      855.75   1062.28 o
   5  20  10     1349.12     1561.60   1114.68 o
   6  20  10     1345.50      854.78   1070.12 o
   7  20  10     1249.95      878.90   1088.20 o
   8  20  10     2597.30      798.09   1041.13 o
   9  20  10       25.68    -1168.93   1168.93 o
  10  20  10      732.12     -814.18   1100.75 o
  11  20  10     3258.21      843.88   1324.38 o
  12  20  10     3483.95     1500.55   1205.73 o
  13  20  10        9.84     -802.59   1253.55 o
  14  20  10     5548.75     3221.81   1116.62 o
  15  20  10     1323.43      806.30   1419.67 o
  16  20  10      383.10    -1249.05   1756.22 o
   1  21  10       15.53     1850.77   1085.60 o
   2  21  10     2022.10     3587.63   1054.98 o
   3  21  10        1.27     1012.24   1050.78 o
   4  21  10     7514.07     9825.92   1092.41 o
   5  21  10     3253.76     3557.72   1187.17 o
   6  21  10       73.33      544.73   1121.02 o
   7  21  10     3222.32     2900.41   1087.83 o
   8  21  10       48.15    -1200.21   1200.21 o
   9  21  10     6549.36     5766.24   1356.88 o
  10  21  10      804.96     -444.39   1245.97 o
  11  21  10      553.57    -1748.18   1748.18 o
  12  21  10      247.93    -1743.95   1743.95 o
  13  21  10     5486.05     4132.81   1544.92 o
  14  21  10     1434.26      -18.12   1792.97 o
  15  21  10      915.06     -841.19   2600.97 o
   0  22  10     6289.53     9864.80   1444.32 o
   1  22  10     2581.33     4925.31   1085.75 o
   2  22  10      756.27     2932.49   1038.32 o
   3  22  10     6141.63     9280.66   1325.89 o
   4  22  10     1045.09     3206.49   1092.91 o
   5  22  10     4124.15     4627.09   1166.68 o
   6  22  10     5177.97     5402.72   1197.41 o
   7  22  10     1579.39     2125.62   1191.05 o
   8  22  10     2420.86      948.62   1211.67 o
   9  22  10      985.82    -1060.90   1190.17 o
  10  22  10       65.16    -1162.30   1196.40 o
  11  22  10     1642.69    -1395.06   1395.06 o
  12  22  10      224.05    -1495.94   1665.05 o
  13  22  10     1333.88    -1300.11   2050.82 o
   1  23  10    15288.72    19344.21   1165.77 o
   2  23  10     8525.50    13821.31   1274.82 o
   3  23  10    19940.60    23813.72   1234.19 o
   4  23  10    12592.02    16556.06   1158.27 o
   5  23  10      757.80     2077.38   1117.19 o
   6  23  10      779.65     1796.72   1190.05 o
   7  23  10    15840.63    17426.81   1226.16 o
   8  23  10     3065.09     1713.11   1252.05 o
   9  23  10       40.17     -201.37   1068.25 o
  10  23  10      151.42    -1625.12   1849.96 o
  11  23  10     4713.61     1037.50   1940.61 o
  12  23  10      495.72    -2709.81   2744.17 o
   0  24  10     1907.00     2576.27   1865.68 o
   1  24  10     7639.28    11032.04   1204.09 o
   2  24  10     2873.49     5469.56   1235.80 o
   3  24  10     2178.70     4657.06   1122.38 o
   4  24  10     1849.13     4542.00   1266.42 o
   5  24  10     8786.73    11782.68   1288.45 o
   6  24  10     1667.11     2726.60   1205.29 o
   7  24  10       71.48      265.08   1235.99 o
   8  24  10      450.05      670.55   1980.84 o
   9  24  10     2770.25     2779.37   1920.66 o
  10  24  10      477.07     1717.42   2969.26 o
   1  25  10      170.56      727.61   1220.64 o
   2  25  10      849.39     3273.57   1364.50 o
   3  25  10       60.63     5017.85   1640.10 o
   4  25  10      601.35     2711.20   1921.78 o
   5  25  10      641.17     4381.40   2520.53 o
   6  25  10      505.46     4259.73   3010.36 o
   1   1  11      229.91      256.29    233.70 o
   2   1  11    83774.89    79721.07    612.06 o
   3   1  11   153976.14   149829.69   1256.44 o
   4   1  11    11523.42    11667.22    261.65 o
   5   1  11    10350.50    10205.60    266.56 o
   6   1  11    11529.21    11124.66    308.35 o
   7   1  11    35533.18    33709.38    345.83 o
   8   1  11    52720.63    52791.30    447.33 o
   9   1  11     8800.91     8670.74    244.20 o
  10   1  11     2549.32     2309.59    255.97 o
  11   1  11     3370.29     3521.93    394.05 o
  12   1  11     6148.77     6723.59    501.77 o
  13   1  11    14410.86    13726.81    534.49 o
  14   1  11     2785.24     3475.78    533.78 o
  15   1  11     1127.53      959.06    549.40 o
  16   1  11     3820.88     3626.70    565.62 o
  17   1  11     6370.06     6748.54    607.28 o
  18   1  11      466.92      812.21    877.56 o
  19   1  11      557.50      311.05    925.13 o
  20   1  11      770.28     1021.01    893.10 o
  21   1  11     1939.47     3084.62    995.90 o
  22   1  11     7442.30     8935.28    980.78 o
  23   1  11     1137.48     2780.82   1040.21 o
  24   1  11       87.81     -669.70   3058.37 o
   0   2  11    15260.87    16236.18    762.54 o
   1   2  11   140790.44   137450.09   1326.26 o
   2   2  11     5392.91     5304.19    215.50 o
   3   2  11      438.45      477.96    214.59 o
   4   2  11     2346.65     2706.48    226.16 o
   5   2  11    24683.46    25540.03    374.71 o
   6   2  11       37.48       27.70    227.73 o
   7   2  11      943.96      990.79    210.38 o
   8   2  11     5120.11     5649.02    225.98 o
   9   2  11    23912.13    24209.40    383.65 o
  10   2  11       33.62      653.74    305.97 o
  11   2  11    10962.59    10852.70    419.98 o
  12   2  11     6141.64     6726.94    437.42 o
  13   2  11     6619.66     6694.40    511.48 o
  14   2  11     5795.55     5682.64    530.78 o
  15   2  11     4581.05     5150.42    563.91 o
  16   2  11    11886.88    11911.24    614.15 o
  17   2  11      547.78      286.76    669.49 o
  18   2  11       76.37       -6.59    867.55 o
  19   2  11     2732.85     4066.50    888.38 o
  20   2  11       97.12      449.55    902.47 o
  21   2  11      748.57     1063.91    925.95 o
  22   2  11      122.21     1147.19   1106.28 o
  23   2  11      740.62     2008.15   1204.53 o
  24   2  11       96.37        3.91   2935.29 o
   1   3  11   382246.28   368055.25   1868.31 o
   2   3  11    18726.58    18261.55    471.60 o
   3   3  11    64922.05    63600.14    546.42 o
   4   3  11    39482.61    37670.08    706.41 o
   5   3  11    39541.44    38466.50    279.04 o
   6   3  11     1726.10     1743.04    185.09 o
   7   3  11    16942.76    15917.54    424.03 o
   8   3  11    14768.38    15094.40    348.80 o
   9   3  11      668.72      770.20    269.04 o
  10   3  11     1781.66     2338.91    319.04 o
  11   3  11      251.56      261.79    410.66 o
  12   3  11       17.18       23.15    425.78 o
  13   3  11      839.80     1009.61    457.72 o
  14   3  11     1027.92      885.98    540.90 o
  15   3  11     5637.41     5924.80    558.05 o
  16   3  11     9006.57     8293.87    602.89 o
  17   3  11    11627.04    10926.56    722.65 o
  18   3  11      965.83     1477.85    786.89 o
  19   3  11      250.70      508.92    843.49 o
  20   3  11      355.04     1363.36   1088.20 o
  21   3  11     6529.82     7328.95   1281.04 o
  22   3  11     2760.28     3232.02   1196.54 o
  23   3  11      727.35     1462.64   1122.66 o
  24   3  11       40.81      886.67   2353.83 o
   0   4  11     6696.58     6704.06    516.11 o
   1   4  11    53560.08    55822.95    832.15 o
   2   4  11    83095.97    82448.04    988.19 o
   3   4  11    35288.44    35960.66    637.25 o
   4   4  11      119.60      199.47    129.40 o
   5   4  11     6849.68     6076.57    325.60 o
   6   4  11    27306.69    25494.54    866.34 o
   7   4  11    10195.51     9242.18    351.52 o
   8   4  11     4015.86     3334.87    273.73 o
   9   4  11    27423.68    28180.81    573.51 o
  10   4  11    18100.42    16990.46    359.64 o
  11   4  11    38416.84    40003.62    652.08 o
  12   4  11     4498.16     4881.28    431.97 o
  13   4  11     6434.26     6813.40    450.24 o
  14   4  11       23.99      312.46    457.96 o
  15   4  11      992.61      506.10    566.45 o
  16   4  11      627.39      112.22    567.67 o
  17   4  11     2297.72     1950.50    694.48 o
  18   4  11     1888.71     1274.23   1085.66 o
  19   4  11    17565.06    16142.01    877.04 o
  20   4  11      259.02     1025.46    941.45 o
  21   4  11      638.99     1433.81    943.94 o
  22   4  11     1769.64     3215.19   1070.85 o
  23   4  11        6.23     1035.97   1247.21 o
  24   4  11       46.17     1473.83   2408.40 o
   1   5  11    15124.34    14968.48    311.62 o
   2   5  11     6440.10     6206.53    316.02 o
   3   5  11     9358.78     9526.86    462.18 o
   4   5  11     7138.33     6859.39    326.28 o
   5   5  11     1068.52     1036.64    362.98 o
   6   5  11     6031.27     6251.91    376.86 o
   7   5  11     3268.94     2797.51    364.01 o
   8   5  11     4254.06     3846.41    353.93 o
   9   5  11    11511.00    10657.75    416.17 o
  10   5  11     1203.23     1018.61    397.60 o
  11   5  11     2089.40     2442.63    495.43 o
  12   5  11       90.54      431.82    521.06 o
  13   5  11     7089.94     7486.81    519.53 o
  14   5  11      394.00      227.76    523.45 o
  15   5  11       29.27     -146.41    534.92 o
  16   5  11      750.84      236.75    630.16 o
  17   5  11     1730.55     1723.13    712.12 o
  18   5  11      761.21     1236.36    915.04 o
  19   5  11      886.36     1235.23    946.43 o
  20   5  11      291.45      779.59    874.08 o
  21   5  11      998.72     1667.15   1075.87 o
  22   5  11       33.72     1542.43   1228.29 o
  23   5  11       51.07     1513.67   1300.25 o
   0   6  11   106312.89   105632.38   1171.56 o
   1   6  11     1949.91     1735.73    404.18 o
   2   6  11    10330.01    10291.32    289.63 o
   3   6  11    32089.26    31028.93    898.81 o
   4   6  11    14162.25    14802.71    429.35 o
   5   6  11      117.36     -261.30    393.95 o
   6   6  11      331.82      125.53    383.14 o
   7   6  11     6002.39     5735.73    400.08 o
   8   6  11     6363.88     6195.15    439.23 o
   9   6  11     3248.70     3080.97    435.65 o
  10   6  11      157.27      -33.24    404.82 o
  11   6  11     1591.98     1823.58    506.25 o
  12   6  11     1112.35     1292.26    516.66 o
  13   6  11     8251.11     8695.78    549.69 o
  14   6  11      146.65     -162.39    536.36 o
  15   6  11    16953.78    17539.13    602.89 o
  16   6  11    13941.53    13361.87    683.07 o
  17   6  11      847.28      542.31    717.27 o
  18   6  11       26.38     -388.86   1017.47 o
  19   6  11      303.30      504.80   1007.53 o
  20   6  11      775.47      902.69   1019.92 o
  21   6  11     1363.04     2019.41   1153.23 o
  22   6  11      252.93     1352.86   1075.58 o
  23   6  11      280.55     2411.58   1299.28 o
   1   7  11    83175.86    85336.95   1676.09 o
   2   7  11     5871.00     5599.51    434.67 o
   3   7  11    76476.81    76676.23   1490.16 o
   4   7  11     1452.24     1007.25    427.05 o
   5   7  11        0.88     -419.81    419.81 o
   6   7  11     7208.41     7123.65    372.77 o
   7   7  11      836.53      904.88    434.80 o
   8   7  11     2674.63     1806.83    400.24 o
   9   7  11     2964.32     2833.09    416.05 o
  10   7  11     5531.73     5358.05    415.22 o
  11   7  11    32075.59    31764.14    605.70 o
  12   7  11     2611.44     3760.84    529.38 o
  13   7  11       54.94      254.12    507.38 o
  14   7  11     2730.61     3965.64    512.89 o
  15   7  11      777.17      640.11    537.53 o
  16   7  11      771.09      812.79    636.15 o
  17   7  11    13922.16    14463.63    842.57 o
  18   7  11      726.08       -0.89   1048.77 o
  19   7  11     2747.27     2816.02    960.78 o
  20   7  11     1406.16      874.63   1131.37 o
  21   7  11     1995.17     2202.22   1098.73 o
  22   7  11      667.93      589.13   1083.45 o
  23   7  11      133.16     2105.17   1330.27 o
   0   8  11     5767.57     6002.79    684.40 o
   1   8  11    77317.66    76162.66   1942.82 o
   2   8  11      917.17      854.64    473.43 o
   3   8  11    55455.70    54789.36    952.57 o
   4   8  11     9738.48     9498.84    433.23 o
   5   8  11    10717.28    10431.20    379.62 o
   6   8  11    56075.50    56876.09    533.04 o
   7   8  11    27230.30    26419.26    682.89 o
   8   8  11     3315.44     2935.19    427.73 o
   9   8  11     2306.77     1943.41    429.04 o
  10   8  11    32896.83    31884.41    602.28 o
  11   8  11     3801.89     4454.84    517.83 o
  12   8  11     1188.77     1320.09    498.13 o
  13   8  11      245.68      684.90    552.09 o
  14   8  11    13856.26    14187.88    580.08 o
  15   8  11      281.01      926.06    612.26 o
  16   8  11        9.92       63.35    598.78 o
  17   8  11      587.87      488.79    772.90 o
  18   8  11     1930.69      664.82   1005.90 o
  19   8  11     2318.07     2008.72   1049.72 o
  20   8  11      647.40      595.39   1144.16 o
  21   8  11      257.16      661.02   1102.07 o
  22   8  11      276.93     1255.18   1616.27 o
   1   9  11    34065.68    36970.39   1361.70 o
   2   9  11    77199.41    76401.94    654.38 o
   3   9  11    19260.95    19574.24   1082.19 o
   4   9  11     2077.15     1837.77    491.13 o
   5   9  11      124.16      361.87    403.31 o
   6   9  11    13521.42    14266.55    453.28 o
   7   9  11    15969.76    15728.88    521.98 o
   8   9  11    10270.41    11222.56    531.89 o
   9   9  11    12890.93    12751.68    468.82 o
  10   9  11      377.47      493.14    480.15 o
  11   9  11     1107.90      668.82    576.94 o
  12   9  11     7038.76     7333.21    600.77 o
  13   9  11     3993.73     4006.83    570.40 o
  14   9  11        2.97      367.17    584.56 o
  15   9  11      290.25     1182.70    588.10 o
  16   9  11     1163.46      862.88    622.15 o
  17   9  11     2135.90     2106.69    672.28 o
  18   9  11     2334.38     2033.76    849.59 o
  19   9  11       69.18     -321.00    959.50 o
  20   9  11      261.29      179.01   1136.06 o
  21   9  11     1237.56     1997.51   1256.35 o
  22   9  11        2.29      635.95   1498.60 o
   0  10  11   221879.66   215564.83   1336.99 o
   1  10  11    16179.01    17041.14    581.54 o
   2  10  11        2.59       39.35    559.44 o
   3  10  11     3923.95     2769.20    596.15 o
   4  10  11      366.34      -80.25    573.25 o
   5  10  11     2602.69     2575.87    592.14 o
   6  10  11    23182.66    24947.81    843.63 o
   7  10  11    24342.23    24454.06    582.80 o
   8  10  11    20239.99    21623.52    535.14 o
   9  10  11      625.01      134.72    502.28 o
  10  10  11     1140.73      892.33    521.60 o
  11  10  11     1338.68     1064.72    606.28 o
  12  10  11     2482.67     2311.33    616.50 o
  13  10  11     2878.99     2968.55    627.15 o
  14  10  11     7899.66     8868.24    680.49 o
  15  10  11      120.10     1026.17    641.29 o
  16  10  11     2077.06     2112.16    693.16 o
  17  10  11     4664.88     5026.58    754.29 o
  18  10  11       26.90     -622.18    982.56 o
  19  10  11     1639.16      811.45   1080.08 o
  20  10  11     2748.01     2305.78   1096.53 o
  21  10  11     1500.21     1360.60   1380.27 o
  22  10  11      119.81     -738.45   1935.54 o
   1  11  11    13533.38    13616.01    702.52 o
   2  11  11     7599.27     7236.52    658.67 o
   3  11  11     5093.34     4947.29    632.69 o
   4  11  11    13588.28    13704.92    653.29 o
   5  11  11     1933.10      914.30    581.38 o
   6  11  11    12941.14    13820.27    758.60 o
   7  11  11    92970.66    94406.56   2952.46 o
   8  11  11     8041.29     9011.22    605.55 o
   9  11  11      693.63      593.11    595.01 o
  10  11  11       57.09      -82.64    539.02 o
  11  11  11     1019.95      795.04    539.41 o
  12  11  11     4473.24     4766.64    661.97 o
  13  11  11    10084.88     9657.67    686.63 o
  14  11  11     2305.57     2281.46    705.67 o
  15  11  11       55.69     1045.98    767.17 o
  16  11  11     1007.66     1976.29    770.24 o
  17  11  11      193.27     -300.94    913.02 o
  18  11  11     3098.32     1021.73   1079.20 o
  19  11  11     1381.73      384.74   1118.95 o
  20  11  11        0.72     -728.86   1191.74 o
  21  11  11     1868.13     1144.33   1187.31 o
   0  12  11    22371.67    22449.37   1304.97 o
   1  12  11     3151.04     4115.72    769.64 o
   2  12  11     1207.96      521.75    736.29 o
   3  12  11      479.18       99.08    751.39 o
   4  12  11     1583.07     1065.56    615.59 o
   5  12  11    70846.80    74120.12   3191.78 o
   6  12  11    28807.63    28003.50   1455.42 o
   7  12  11     3377.39     3158.64    614.39 o
   8  12  11        8.14     -105.11    630.21 o
   9  12  11     3422.62     3130.46    681.61 o
  10  12  11     3773.97     4169.91    726.00 o
  11  12  11    17380.50    16097.39    774.79 o
  12  12  11     7179.97     7879.42    867.25 o
  13  12  11     1275.92     1098.79    833.68 o
  14  12  11     6654.82     6474.47    899.56 o
  15  12  11     3074.93     3727.40    881.51 o
  16  12  11      171.25     1310.16    832.10 o
  17  12  11        8.53     -557.26   1081.71 o
  18  12  11       94.40     -778.17   1553.14 o
  19  12  11     1296.29     -776.77   1218.19 o
  20  12  11     8871.22     6490.20   1307.58 o
  21  12  11       47.86    -1031.56   1800.72 o
   1  13  11    22848.38    25867.25   1102.01 o
   2  13  11    15031.45    16311.62    845.80 o
   3  13  11    31707.86    30158.36    953.07 o
   4  13  11    17945.43    18421.42   1163.34 o
   5  13  11     1594.42      986.42    648.90 o
   6  13  11     5808.66     6501.24    769.26 o
   7  13  11     2295.47     2290.54    690.02 o
   8  13  11       39.65      -99.00    676.18 o
   9  13  11    11002.01    11584.17    910.83 o
  10  13  11      214.69      -27.52    761.14 o
  11  13  11     1135.02     1344.58    666.73 o
  12  13  11       10.74       54.41    823.51 o
  13  13  11     1615.74     2282.71    885.04 o
  14  13  11     5652.50     7269.42   1074.94 o
  15  13  11       11.13     1386.94    906.39 o
  16  13  11     1088.10     3630.19   1064.37 o
  17  13  11     2276.96     4000.39   1088.80 o
  18  13  11        5.27     1010.86   1167.36 o
  19  13  11       20.11    -1190.60   1190.60 o
  20  13  11       41.07    -1679.15   1679.15 o
   0  14  11    26999.78    26062.92   1350.78 o
   1  14  11    71726.38    70557.59   1999.59 o
   2  14  11     6868.42     7781.85    887.15 o
   3  14  11    23579.71    23502.87   1100.66 o
   4  14  11     2558.06     2883.95    772.76 o
   5  14  11     4190.20     3474.00    642.56 o
   6  14  11    30728.88    31755.59   1671.86 o
   7  14  11     8568.10     9501.22    770.74 o
   8  14  11    17821.72    17565.44   1365.53 o
   9  14  11    11025.66    10756.40    794.44 o
  10  14  11      536.81     -132.81    769.87 o
  11  14  11       41.83     -357.23    765.16 o
  12  14  11      188.46      339.11    931.02 o
  13  14  11     2018.11     2426.64    916.92 o
  14  14  11     7521.45     8466.61    909.31 o
  15  14  11    21889.24    21889.05   1032.95 o
  16  14  11     2674.59     5051.58   1156.10 o
  17  14  11       66.15     1388.34   1060.85 o
  18  14  11       12.33      707.98   1246.08 o
  19  14  11     4193.68     3033.83   1786.16 o
  20  14  11      530.78     1443.62   1804.72 o
   1  15  11      637.76      597.41    834.21 o
   2  15  11      175.55     -136.27    908.46 o
   3  15  11       74.32      582.27    735.48 o
   4  15  11       56.13     -142.32    784.61 o
   5  15  11    14650.28    13450.28    788.30 o
   6  15  11     5486.72     5011.58    939.27 o
   7  15  11    11365.18    11130.79    905.80 o
   8  15  11     1032.13      383.91    759.78 o
   9  15  11      143.50     -780.07    780.07 o
  10  15  11     2905.01     1626.56    766.50 o
  11  15  11     5504.04     5136.52    835.41 o
  12  15  11     2010.20     1031.36    914.87 o
  13  15  11     6241.63     5975.67    968.33 o
  14  15  11     3121.45     3281.55    973.47 o
  15  15  11      317.46     1367.19    908.66 o
  16  15  11       10.67     1974.89   1204.25 o
  17  15  11     2442.45     3256.99   1057.87 o
  18  15  11       10.27    -1191.75   1191.75 o
  19  15  11     1621.06     3090.02   1723.06 o
   0  16  11      677.14      708.66   1218.12 o
   1  16  11    10280.89    12002.15    920.45 o
   2  16  11      756.19      609.81    825.07 o
   3  16  11     2747.58     2326.96    840.51 o
   4  16  11     5559.65     6185.75    799.68 o
   5  16  11     1301.58     1732.78    800.48 o
   6  16  11      260.61       70.17    827.41 o
   7  16  11     2078.84     1279.62    845.30 o
   8  16  11     1261.93      840.96    882.71 o
   9  16  11     1216.11      158.82    920.33 o
  10  16  11       13.19     -851.95    851.95 o
  11  16  11      279.04     -735.01    811.63 o
  12  16  11    16192.92    14834.33   1285.76 o
  13  16  11     2820.80     1650.21    943.37 o
  14  16  11      684.43      488.11    973.09 o
  15  16  11       24.47      262.63    976.97 o
  16  16  11      238.02      363.84   1127.41 o
  17  16  11      110.39     1208.16   1220.44 o
  18  16  11        3.47     -982.25   1298.23 o
  19  16  11      953.09     3039.34   1759.15 o
   1  17  11     6433.49     7777.22    833.14 o
   2  17  11     3333.86     4158.48    866.61 o
   3  17  11      801.51      998.20    818.21 o
   4  17  11       76.35      307.26    822.89 o
   5  17  11     1298.20     1492.35    816.33 o
   6  17  11      640.56      250.89    806.01 o
   7  17  11      293.98     -606.88    881.12 o
   8  17  11     1110.64     -117.38   1329.91 o
   9  17  11     2235.87     1978.66    979.40 o
  10  17  11     1717.76      259.25    952.87 o
  11  17  11     8388.43     6769.10   1029.80 o
  12  17  11      223.09    -1034.29   1034.29 o
  13  17  11      197.42    -1066.35   1066.35 o
  14  17  11     5156.44     4140.04   1090.55 o
  15  17  11        1.30     -939.45   1036.39 o
  16  17  11      274.34      231.75   1196.44 o
  17  17  11     2370.39     1602.78   1482.54 o
  18  17  11     2791.02     2062.36   1515.53 o
   0  18  11     5646.70     7320.14   2057.21 o
   1  18  11    20180.21    21373.13   1064.69 o
   2  18  11     6931.53     8271.19   1051.08 o
   3  18  11     3764.35     4655.31    972.73 o
   4  18  11      708.87     1358.77    872.44 o
   5  18  11      127.85      238.62    879.24 o
   6  18  11      703.75      -24.76    858.36 o
   7  18  11      421.09     -523.01   1014.42 o
   8  18  11     4909.16     3111.79   1089.93 o
   9  18  11     2392.67      518.73   1197.38 o
  10  18  11      389.76     -816.51    947.57 o
  11  18  11        0.42    -1186.60   1186.60 o
  12  18  11     3343.13      -71.09   1267.78 o
  13  18  11      410.64    -1189.18   1189.18 o
  14  18  11     1742.05      940.12   1169.73 o
  15  18  11      142.93    -1172.35   1172.35 o
  16  18  11      726.55     -389.29   1611.06 o
  17  18  11       95.89    -1267.25   1546.57 o
   1  19  11     3517.11     5616.70   1016.02 o
   2  19  11     9486.89    12184.37   1190.60 o
   3  19  11      560.58     1623.77   1032.99 o
   4  19  11       33.55      241.62   1003.95 o
   5  19  11     1189.71     1261.72   1098.47 o
   6  19  11     8515.41     7746.14   1352.67 o
   7  19  11     7390.56     6165.40   1208.86 o
   8  19  11      965.85    -1084.88   1205.15 o
   9  19  11      284.27    -1237.56   1237.56 o
  10  19  11     3908.82     2383.06    948.75 o
  11  19  11       15.92     -755.37   1082.58 o
  12  19  11     2065.23     -470.68   1158.99 o
  13  19  11     3694.74     1957.30   1113.46 o
  14  19  11      387.89     -333.56   1086.93 o
  15  19  11       78.76    -1010.79   1414.48 o
  16  19  11      146.24    -1521.97   1909.33 o
   0  20  11    11238.79    11941.57   2184.21 o
   1  20  11     2708.75     5064.91   1037.65 o
   2  20  11      765.21     2919.87   1127.67 o
   3  20  11     3485.85     4534.76   1053.31 o
   4  20  11    32952.22    37447.66   1743.44 o
   5  20  11     5668.70     7531.41   1217.89 o
   6  20  11     1636.64     1446.00   1023.09 o
   7  20  11     4716.22     4007.61   1247.48 o
   8  20  11     1126.25    -1038.39   1038.39 o
   9  20  11     1249.56     -847.39   1266.67 o
  10  20  11     4167.85     2368.53   1396.13 o
  11  20  11     1734.95       70.39   1246.22 o
  12  20  11     1619.48     -434.49   1227.61 o
  13  20  11     1639.21     -174.40   1357.84 o
  14  20  11       85.03     -863.56   1349.75 o
  15  20  11      417.23    -1483.53   1856.00 o
   1  21  11       27.69     2492.18   1301.48 o
   2  21  11     9053.22    11218.09   1186.51 o
   3  21  11     3069.15     4404.46   1131.68 o
   4  21  11       49.18     1117.99   1210.18 o
   5  21  11     8740.38     9718.99   1111.88 o
   6  21  11     2265.60     1851.05   1032.48 o
   7  21  11     7594.25     6496.90   1212.03 o
   8  21  11       19.01     -964.70   1033.54 o
   9  21  11       81.53     -610.89   1219.84 o
  10  21  11     2989.75     -430.86   1272.23 o
  11  21  11     2269.87      166.02   1262.33 o
  12  21  11      201.08    -1532.44   1532.44 o
  13  21  11     1074.59      421.54   1582.28 o
  14  21  11      179.03     -855.01   1557.17 o
   0  22  11       49.26     2347.53   1634.78 o
   1  22  11     9818.05    15039.88   1453.57 o
   2  22  11      308.06     2317.24   1215.95 o
   3  22  11     1359.85     2850.69   1104.86 o
   4  22  11     1079.96     1829.27   1157.95 o
   5  22  11    20713.40    23149.35   1172.00 o
   6  22  11     1796.34     2302.33   1219.17 o
   7  22  11       17.15     -855.38   1140.57 o
   8  22  11     2009.59      640.81   1160.08 o
   9  22  11     6711.00     5749.80   1504.41 o
  10  22  11     3924.81     3354.13   1225.08 o
  11  22  11     2193.09     -487.38   2695.81 o
  12  22  11     1285.09      -49.18   2489.42 o
   1  23  11      315.48     1826.28   1089.90 o
   2  23  11     2338.95     5576.50   1169.62 o
   3  23  11     2916.37     6995.75   1402.00 o
   4  23  11        0.68     2146.21   1216.56 o
   5  23  11      281.64     1849.26   1234.00 o
   6  23  11     3830.64     4268.50   1298.56 o
   7  23  11     3231.86     3546.92   1147.14 o
   8  23  11      524.90     -407.45   1236.29 o
   9  23  11       21.44     -911.68   1616.51 o
  10  23  11     1051.87      -19.67   1515.97 o
   0  24  11     9025.46    11166.95   1689.92 o
   1  24  11     4155.50     7929.03   1211.02 o
   2  24  11     2034.06     4890.97   1213.42 o
   3  24  11     2353.36     6937.79   1287.58 o
   4  24  11     7946.95    10927.83   1183.77 o
   5  24  11      983.65     2219.95   1170.68 o
   6  24  11      800.76     2136.04   2144.64 o
   7  24  11      594.03     1396.54   2012.44 o
   8  24  11     1961.48     3951.91   2815.08 o
   9  24  11      837.07     1231.21   2220.71 o
   0   0  12    32980.09    30865.29    688.04 o
   1   0  12    89621.41    88376.19    588.91 o
   2   0  12   158115.20   165287.28    669.62 o
   3   0  12    52736.07    53745.52    830.00 o
   4   0  12   142778.50   141538.97   2691.09 o
   5   0  12   117786.54   116176.09   1407.18 o
   6   0  12     4053.32     4216.91    406.00 o
   7   0  12    71132.59    67267.03    532.19 o
   8   0  12     7514.24     6953.17    377.14 o
   9   0  12    59278.27    59199.79   1315.09 o
  10   0  12   315516.06   312843.44   4824.86 o
  11   0  12     5228.20     5216.83    682.12 o
  12   0  12    22069.55    22489.28    782.47 o
  13   0  12    29273.41    29509.48    866.92 o
  14   0  12      328.67      917.70    757.28 o
  15   0  12     4258.27     4853.18    774.50 o
  16   0  12    15349.74    17082.77   1234.88 o
  17   0  12    10290.47    10088.93    887.28 o
  18   0  12     8036.78     6886.07   1194.79 o
  19   0  12     2165.20     1674.19   1171.95 o
  20   0  12     3120.02     2795.92   1219.59 o
  21   0  12      461.36     1014.59   1326.57 o
  22   0  12      819.99      627.94   1868.13 o
  23   0  12     1543.65     2191.76   1892.85 o
   1   1  12    29140.51    29469.85    344.13 o
   2   1  12     8267.02     8363.58    261.83 o
   3   1  12    27316.10    28044.78    298.43 o
   4   1  12    14384.62    14136.25    281.02 o
   5   1  12      237.10      241.68    264.65 o
   6   1  12     7598.10     8181.87    271.40 o
   7   1  12    13945.76    13622.30    285.16 o
   8   1  12    60498.51    56721.89    425.63 o
   9   1  12     1400.61     1902.49    284.11 o
  10   1  12     7442.43     8031.34    418.94 o
  11   1  12    61692.52    62960.05    843.68 o
  12   1  12      233.70      758.80    514.69 o
  13   1  12     5120.80     6002.24    531.47 o
  14   1  12     2973.25     3878.01    555.01 o
  15   1  12     9750.95     9592.42    604.18 o
  16   1  12      233.34      -23.08    588.80 o
  17   1  12      556.50      277.79    619.63 o
  18   1  12     1254.75     1505.17    831.72 o
  19   1  12       65.50     -223.10    835.84 o
  20   1  12       33.97     -449.02   1056.34 o
  21   1  12      366.04      -81.65   1042.08 o
  22   1  12      836.22     1012.06    977.25 o
  23   1  12      681.05     2304.08   1646.41 o
   0   2  12      844.37     1171.16    327.38 o
   1   2  12    11997.56    11269.55    261.92 o
   2   2  12      852.80     1103.47    211.69 o
   3   2  12    28580.90    28737.43    356.49 o
   4   2  12    29419.76    28734.67    478.24 o
   5   2  12     7178.00     6762.40    266.58 o
   6   2  12    16814.46    17308.71    287.18 o
   7   2  12     9619.36     9465.98    304.73 o
   8   2  12     9161.74     9424.91    303.32 o
   9   2  12     6066.56     5842.40    300.46 o
  10   2  12     3528.00     4222.43    346.14 o
  11   2  12    40491.88    39894.17    762.84 o
  12   2  12    14413.57    13763.95    529.70 o
  13   2  12    11491.96    12648.96    554.02 o
  14   2  12     3932.21     4642.24    545.74 o
  15   2  12     3111.08     2986.28    577.63 o
  16   2  12    23894.46    23929.30    673.48 o
  17   2  12       44.05      165.44    616.72 o
  18   2  12     1554.98     2070.51    861.33 o
  19   2  12    15071.94    13962.42   1108.75 o
  20   2  12       14.43       -8.54   1010.24 o
  21   2  12     4643.69     3610.24   1184.11 o
  22   2  12      588.66     1096.59   1132.42 o
  23   2  12     4485.23     5843.39   1226.76 o
   1   3  12      727.70     1331.67    175.72 o
   2   3  12      521.42      425.05    223.95 o
   3   3  12     5238.63     4668.15    182.25 o
   4   3  12    12206.56    11980.03    422.11 o
   5   3  12    16148.92    16543.09    365.63 o
   6   3  12     6264.89     6013.68    286.62 o
   7   3  12     4159.66     3674.49    295.90 o
   8   3  12     7644.54     7533.27    302.16 o
   9   3  12    15895.61    15911.11    381.80 o
  10   3  12     3987.55     3951.86    340.79 o
  11   3  12     2742.22     3382.24    411.09 o
  12   3  12     3684.80     3935.15    452.26 o
  13   3  12    31201.25    30549.83    581.87 o
  14   3  12     1755.15     2185.45    553.36 o
  15   3  12     4909.95     4420.83    572.72 o
  16   3  12     1087.02      836.62    602.74 o
  17   3  12    26570.11    26320.47    770.23 o
  18   3  12      216.61      171.46   1073.90 o
  19   3  12    13988.37    13624.03   1062.17 o
  20   3  12     1052.69     1609.36   1037.16 o
  21   3  12      962.62     1470.16   1083.99 o
  22   3  12      392.41     1418.15    984.06 o
  23   3  12     3029.03     3939.73   1373.40 o
  24   3  12       59.28     2024.14   2267.40 o
   0   4  12       99.95      566.35    371.37 o
   1   4  12    81071.29    82851.71   1553.37 o
   2   4  12    62983.70    62758.27   1259.03 o
   3   4  12    16257.44    17593.50    385.82 o
   4   4  12    11047.92    11039.88    476.51 o
   5   4  12    82667.50    82978.79    987.46 o
   6   4  12    13080.52    12076.84    355.96 o
   7   4  12    14967.56    14075.89    470.78 o
   8   4  12     3898.51     3489.38    286.89 o
   9   4  12      707.33      432.73    297.47 o
  10   4  12     3962.24     4225.92    341.24 o
  11   4  12    20505.09    20758.54    450.30 o
  12   4  12     1626.24     1690.60    432.04 o
  13   4  12     8328.42     9001.57    460.83 o
  14   4  12     4555.36     4152.10    570.02 o
  15   4  12       13.74     -292.55    621.10 o
  16   4  12     1185.58      745.57    644.09 o
  17   4  12     8684.44     9214.52    671.66 o
  18   4  12     5656.52     5027.79    923.30 o
  19   4  12      630.39     1841.39    950.00 o
  20   4  12      198.48      767.29    912.73 o
  21   4  12     2837.95     3463.34    931.57 o
  22   4  12     1629.49     3500.46   1171.35 o
  23   4  12       15.91     -308.38   1788.02 o
   1   5  12    30730.73    32243.05    515.24 o
   2   5  12     3377.91     3399.67    311.57 o
   3   5  12   115161.77   120188.62   2013.59 o
   4   5  12      672.71      881.62    414.67 o
   5   5  12   122837.98   121294.66   1643.16 o
   6   5  12     7476.37     7394.51    411.10 o
   7   5  12    83638.54    81738.71   1125.68 o
   8   5  12    40079.00    37937.91   1038.78 o
   9   5  12    24808.43    23839.98    540.20 o
  10   5  12    11405.26    11072.58    435.63 o
  11   5  12    32903.48    33079.95    679.17 o
  12   5  12     9045.71     9461.69    537.79 o
  13   5  12    20530.56    21622.68    581.72 o
  14   5  12       55.75       28.30    568.52 o
  15   5  12     4692.04     4132.67    613.76 o
  16   5  12      490.14     -212.77    653.15 o
  17   5  12     6092.23     5752.48    672.33 o
  18   5  12       50.23      197.54    935.54 o
  19   5  12      148.64      257.11    955.73 o
  20   5  12      610.88      852.96   1062.64 o
  21   5  12      161.18      540.62   1061.89 o
  22   5  12       13.84     1117.69   1167.06 o
  23   5  12       10.38     1867.65   1768.48 o
   0   6  12    22183.27    24590.47    921.45 o
   1   6  12    24071.45    24838.15    702.44 o
   2   6  12      316.43      387.54    296.16 o
   3   6  12    87840.25    91975.51   1800.01 o
   4   6  12    60788.86    61734.86    947.15 o
   5   6  12   106635.67   110014.91   2018.18 o
   6   6  12     3384.12     3430.91    425.24 o
   7   6  12    66579.61    65889.49   1143.53 o
   8   6  12     1329.65      447.30    407.50 o
   9   6  12    42878.27    43643.09    986.11 o
  10   6  12    88978.73    86884.13   1741.75 o
  11   6  12     1522.62     2007.66    532.33 o
  12   6  12     6190.23     7655.08    554.67 o
  13   6  12     1259.20     1440.74    553.97 o
  14   6  12     7248.71     7537.85    572.84 o
  15   6  12      652.71       86.97    617.06 o
  16   6  12     1537.59     1506.33    688.18 o
  17   6  12     4855.19     4365.00    782.74 o
  18   6  12     2671.46     2429.40    928.83 o
  19   6  12       26.37     -401.20   1092.49 o
  20   6  12      605.29      809.91   1079.59 o
  21   6  12      915.72     1378.66   1083.30 o
  22   6  12      374.10      851.40   1097.93 o
  23   6  12       17.85     2847.48   2243.46 o
   1   7  12    40464.94    40937.27   1084.01 o
   2   7  12    10669.82    11161.95    352.35 o
   3   7  12    51516.51    51102.91   1331.57 o
   4   7  12      442.38      517.79    485.86 o
   5   7  12     2935.80     2302.54    457.94 o
   6   7  12     7992.73     7427.72    465.60 o
   7   7  12       35.90     -445.07    445.07 o
   8   7  12     6001.42     5252.92    501.89 o
   9   7  12    32828.86    32713.93    920.29 o
  10   7  12     8951.02     8841.67    488.70 o
  11   7  12      868.00     1625.51    553.18 o
  12   7  12      974.35     1857.35    548.58 o
  13   7  12    14457.37    14596.07    578.74 o
  14   7  12     2632.32     2636.60    573.16 o
  15   7  12    10302.59    10520.49    647.69 o
  16   7  12     4112.04     3520.21    724.85 o
  17   7  12     7057.54     7347.69    840.71 o
  18   7  12     1253.08     1190.10    980.31 o
  19   7  12     6772.69     6839.56   1102.01 o
  20   7  12      195.75      -38.80    979.02 o
  21   7  12      512.80      605.10   1035.09 o
  22   7  12      749.08     1406.94   1337.69 o
  23   7  12     2663.37     1450.02   2475.25 o
   0   8  12    28706.23    29402.35    828.89 o
   1   8  12     6235.98     5965.97    509.19 o
   2   8  12    39356.95    38927.05    684.15 o
   3   8  12     3469.29     2618.12    524.19 o
   4   8  12     8659.79     8992.17    751.72 o
   5   8  12     3442.85     3981.95    475.72 o
   6   8  12     3275.73     3220.48    488.53 o
   7   8  12    24949.65    24171.58    575.94 o
   8   8  12      780.29     -300.17    449.53 o
   9   8  12       65.97     -440.92    440.92 o
  10   8  12     1687.79     1067.05    457.70 o
  11   8  12    28234.47    28378.21    663.88 o
  12   8  12      556.91     1111.90    518.88 o
  13   8  12     4043.01     4234.40    577.11 o
  14   8  12     6010.29     6261.48    663.07 o
  15   8  12    23214.75    24157.72    756.78 o
  16   8  12       76.33      -52.51    665.52 o
  17   8  12     3731.27     2841.54    848.32 o
  18   8  12     1649.16      401.17   1110.87 o
  19   8  12     3026.02     1905.01    990.22 o
  20   8  12     5130.48     4412.50   1133.58 o
  21   8  12     3353.77     2757.78   1144.72 o
  22   8  12       12.86      446.21   1623.53 o
   1   9  12    15310.72    15620.37    672.94 o
   2   9  12    11401.78    11034.11    554.32 o
   3   9  12     2632.42     2146.06    537.78 o
   4   9  12    10718.25    10680.77    563.68 o
   5   9  12    41093.96    43206.55   1795.35 o
   6   9  12     1331.50     2167.53    581.24 o
   7   9  12    16980.77    17749.71    643.89 o
   8   9  12     3724.62     3434.37    520.29 o
   9   9  12      974.03      557.66    447.10 o
  10   9  12      743.02      107.96    493.92 o
  11   9  12    24277.44    24083.41    710.60 o
  12   9  12       45.42      608.68    607.03 o
  13   9  12     3598.36     3965.68    623.30 o
  14   9  12     2443.65     3221.87    644.80 o
  15   9  12      760.89     1022.83    640.08 o
  16   9  12     3480.15     3045.42    664.84 o
  17   9  12     2841.56     1291.21    907.91 o
  18   9  12      237.82     -445.38    943.36 o
  19   9  12     1941.40      503.81   1049.98 o
  20   9  12      195.24     -872.32   1183.43 o
  21   9  12      751.45     1321.45   1278.71 o
   0  10  12    13510.47    13670.77   1236.80 o
   1  10  12   128351.41   133374.14   3815.84 o
   2  10  12    41950.70    41423.96    857.68 o
   3  10  12     7928.36     8186.76    621.88 o
   4  10  12    13845.05    14394.11   1059.03 o
   5  10  12    27869.42    28894.90   1209.90 o
   6  10  12    61024.34    62207.70   2026.91 o
   7  10  12     3320.06     4284.29    600.17 o
   8  10  12    15831.01    16592.69    640.97 o
   9  10  12    53137.80    52634.96   1073.78 o
  10  10  12    12916.21    13377.96    622.49 o
  11  10  12       84.42      -44.82    731.93 o
  12  10  12      451.94      410.01    751.53 o
  13  10  12    21964.01    22002.67    958.55 o
  14  10  12     5012.59     6163.54    664.87 o
  15  10  12      810.62     1551.90    684.23 o
  16  10  12      265.51      686.22    725.98 o
  17  10  12     1294.46      585.61    720.22 o
  18  10  12       75.51    -1343.15   1343.15 o
  19  10  12     1499.04       31.02   1290.43 o
  20  10  12      373.68     -713.28   1353.32 o
  21  10  12       53.67     -271.01   1523.03 o
   1  11  12    54838.53    58176.64   1846.43 o
   2  11  12    23078.81    23390.04    823.49 o
   3  11  12    44187.39    43770.50    965.00 o
   4  11  12     3560.01     2579.29    654.66 o
   5  11  12    14103.65    14298.67    815.25 o
   6  11  12    26871.97    28371.62    951.55 o
   7  11  12    31034.47    30848.27   1048.74 o
   8  11  12    31443.49    31532.48   1024.57 o
   9  11  12      235.31     1021.32    644.00 o
  10  11  12      151.01      -32.18    631.58 o
  11  11  12    21116.92    21512.02    865.45 o
  12  11  12    24178.95    23252.73   1219.65 o
  13  11  12     4884.73     5297.51    772.17 o
  14  11  12      145.68      106.32    783.49 o
  15  11  12    11290.62    10893.74    793.16 o
  16  11  12      106.31      415.80    793.07 o
  17  11  12       76.86        4.96   1121.81 o
  18  11  12     3713.27     1884.26   1208.86 o
  19  11  12      205.61    -1151.16   1151.16 o
  20  11  12     1394.26     -540.02   1268.70 o
  21  11  12      582.12    -1305.73   1814.05 o
   0  12  12     1205.44     1542.12   1080.61 o
   1  12  12     3167.83     3556.86    755.80 o
   2  12  12     3402.56     3075.24    717.69 o
   3  12  12     1023.34      583.71    676.04 o
   4  12  12      574.87     -351.78    709.28 o
   5  12  12     1648.95      922.56    638.64 o
   6  12  12      940.85      326.24    639.07 o
   7  12  12    10476.24    11058.40    674.11 o
   8  12  12     6329.67     6908.28    678.35 o
   9  12  12    17549.83    17851.00   1115.54 o
  10  12  12     2960.48     2848.64    727.37 o
  11  12  12     1668.46     1366.98    789.23 o
  12  12  12     9040.90    10238.45    858.07 o
  13  12  12     1914.68     2471.15    792.81 o
  14  12  12        4.34      452.12    823.04 o
  15  12  12     9477.42     9995.25    886.26 o
  16  12  12      130.93      683.88    912.08 o
  17  12  12     1600.81     1728.15   1208.79 o
  18  12  12       47.26       56.29   1157.61 o
  19  12  12     1625.60     -643.56   1294.32 o
  20  12  12     1102.81    -1104.77   1540.15 o
   1  13  12     2674.36     2445.34    806.47 o
   2  13  12      346.25      726.25    781.30 o
   3  13  12     6636.77     6762.65    870.76 o
   4  13  12       19.13     -135.06    722.35 o
   5  13  12     4683.32     4555.34    684.20 o
   6  13  12     1363.06     1122.95    711.82 o
   7  13  12      345.55      157.76    704.07 o
   8  13  12     1385.73     1455.07    705.03 o
   9  13  12    17315.89    18170.89   1028.13 o
  10  13  12      202.76      209.82    710.60 o
  11  13  12     1430.58     1153.66    848.60 o
  12  13  12     9175.89    10286.60    856.65 o
  13  13  12     7921.43     7559.41    901.65 o
  14  13  12      635.45     1019.00    920.82 o
  15  13  12      470.55     1217.12    925.60 o
  16  13  12      143.89     1833.18    891.10 o
  17  13  12     6956.54     9948.69   1431.55 o
  18  13  12     3244.58     5172.89   1439.67 o
  19  13  12     2520.11     -363.23   1398.36 o
  20  13  12       23.74    -1131.02   1920.59 o
   0  14  12      831.93      960.94   1147.32 o
   1  14  12    10898.07    11895.61    852.32 o
   2  14  12    13806.20    13622.92    897.19 o
   3  14  12      356.69      154.25    873.07 o
   4  14  12    25628.32    25898.38    933.00 o
   5  14  12    10240.53     9951.90    811.74 o
   6  14  12     2338.73     2238.21    704.58 o
   7  14  12     5351.81     4674.11   1029.82 o
   8  14  12     1057.04      720.98    748.88 o
   9  14  12      603.10      559.85    733.14 o
  10  14  12      562.33      264.45    789.27 o
  11  14  12     5519.69     5341.85    915.80 o
  12  14  12     2374.48     1992.07    941.17 o
  13  14  12      252.39      570.55   1000.66 o
  14  14  12     2602.05     3000.65    981.37 o
  15  14  12     4676.90     5150.06    881.66 o
  16  14  12     1302.01     3222.82    973.42 o
  17  14  12     6804.90     9955.69   1203.07 o
  18  14  12      337.52     1508.99   1188.07 o
  19  14  12     1212.43     2196.01   1870.69 o
   1  15  12     6394.98     5993.46    871.87 o
   2  15  12     6627.23     7183.98    896.75 o
   3  15  12    24971.68    24397.93    993.98 o
   4  15  12     5335.74     6366.23    852.93 o
   5  15  12    16491.94    18063.09   1145.33 o
   6  15  12       84.60      482.49    820.03 o
   7  15  12    34409.18    32539.02   1079.50 o
   8  15  12     2669.03     3299.48    820.43 o
   9  15  12     2668.28     1580.15    788.99 o
  10  15  12      535.90     -519.89    828.65 o
  11  15  12     1988.35      974.52    939.54 o
  12  15  12       96.46     -488.68   1005.56 o
  13  15  12      953.18     1166.46   1001.99 o
  14  15  12     1348.79     1966.23    989.98 o
  15  15  12     4367.88     5795.48   1003.04 o
  16  15  12     2414.83     3804.18   1119.49 o
  17  15  12      301.16      992.44   1156.89 o
  18  15  12      797.36     -449.81   1251.30 o
  19  15  12     1227.02     3523.94   3439.20 o
   0  16  12    10853.08     9508.78   1548.25 o
   1  16  12    12922.73    13414.29   1052.46 o
   2  16  12        7.37      426.63    832.19 o
   3  16  12    16019.83    16043.83    907.36 o
   4  16  12      154.43      444.64    806.21 o
   5  16  12    23062.80    23668.44   1730.04 o
   6  16  12     3471.48     3891.22   1128.58 o
   7  16  12    27648.85    24550.05   1351.47 o
   8  16  12     1669.23     1633.94    920.21 o
   9  16  12    15786.76    14751.21   2162.64 o
  10  16  12     4308.59     2359.30    951.07 o
  11  16  12      972.01     -706.75   1098.17 o
  12  16  12      203.48     -600.54    947.87 o
  13  16  12     3768.91     2802.12    940.11 o
  14  16  12       37.24      348.92    932.73 o
  15  16  12     5791.40     6254.44   1033.00 o
  16  16  12        3.22     -180.59   1188.95 o
  17  16  12      520.55      651.44   1224.17 o
  18  16  12      408.80      156.11   1596.38 o
   1  17  12     6442.24     5841.28    924.73 o
   2  17  12     3259.06     3341.46    906.35 o
   3  17  12    16117.23    17803.72    916.09 o
   4  17  12     1700.71     2101.83    870.14 o
   5  17  12    13289.64    14100.11   1370.43 o
   6  17  12      941.46      377.04    829.36 o
   7  17  12     3111.00     2493.17   1228.10 o
   8  17  12      752.14     -901.80   1194.87 o
   9  17  12     1489.86     1546.99   1074.65 o
  10  17  12     1056.98     -943.50    943.50 o
  11  17  12      129.36    -1053.31   1053.31 o
  12  17  12     1717.08     -686.01   1092.35 o
  13  17  12     1302.78      114.17   1129.21 o
  14  17  12     2106.86     1726.22   1142.36 o
  15  17  12     1083.88     1152.76   1146.14 o
  16  17  12       40.35     -599.82   1344.88 o
  17  17  12      731.75     -255.04   1733.65 o
   0  18  12    25076.13    22363.41   1637.77 o
   1  18  12     3479.40     3801.19   1073.83 o
   2  18  12      619.77     1238.30   1068.23 o
   3  18  12     5542.16     5612.33   1063.42 o
   4  18  12      159.04      425.37    838.83 o
   5  18  12        6.14     -175.28    859.10 o
   6  18  12     9169.23     9891.16   1330.19 o
   7  18  12     1787.38       -6.58    944.79 o
   8  18  12     1515.48     -510.81   1232.09 o
   9  18  12     1678.49     -339.93    989.28 o
  10  18  12      140.99     -796.32   1014.41 o
  11  18  12     7860.63     6438.49   1268.74 o
  12  18  12       65.94    -1157.31   1157.31 o
  13  18  12       14.85    -1091.00   1091.00 o
  14  18  12      919.35     -229.43   1132.18 o
  15  18  12    10526.50     7944.63   1251.45 o
  16  18  12      115.10     -328.53   1541.54 o
   1  19  12     3680.82     3720.36   1056.12 o
   2  19  12    10818.35    12443.30   1178.76 o
   3  19  12       12.11      372.30    979.86 o
   4  19  12     9609.72    11113.32   1501.33 o
   5  19  12     5629.19     6165.53   1153.50 o
   6  19  12     1137.77      961.53   1033.73 o
   7  19  12      762.39    -1272.05   1272.05 o
   8  19  12        7.21    -1048.59   1048.59 o
   9  19  12     4233.88     2070.19    995.07 o
  10  19  12       36.84     -717.61    911.11 o
  11  19  12     2953.66     2111.30   1192.79 o
  12  19  12      906.90    -1270.81   1270.81 o
  13  19  12     5646.12     2699.66   1316.53 o
  14  19  12       45.17     -966.76   1217.85 o
  15  19  12     1155.80      214.82   1341.17 o
   0  20  12      254.55     1604.92   1474.95 o
   1  20  12     8222.06    12303.92   1608.87 o
   2  20  12     3073.17     5115.09   1054.39 o
   3  20  12    11186.22    14655.49   1466.08 o
   4  20  12     2414.82     3835.87   1094.55 o
   5  20  12     4709.80     3765.70   1062.82 o
   6  20  12     1038.55      276.83   1081.42 o
   7  20  12      181.43    -1002.18   1004.30 o
   8  20  12      422.51    -1111.22   1111.22 o
   9  20  12    11498.54     9952.72   1302.65 o
  10  20  12      569.65     -821.53   1342.72 o
  11  20  12      121.68    -1091.06   1270.44 o
  12  20  12      253.11     -908.22   1321.57 o
  13  20  12     5546.81     2701.75   1225.81 o
  14  20  12      116.95     -394.97   1322.30 o
  15  20  12       62.77     -644.95   2598.08 o
   1  21  12    13027.00    18375.63   2126.55 o
   2  21  12     5216.90     8469.87   1641.56 o
   3  21  12    16000.21    19981.92   1930.50 o
   4  21  12     1387.20     1928.31   1127.58 o
   5  21  12      109.42      -28.61   1024.52 o
   6  21  12       78.21      -62.81   1146.32 o
   7  21  12    12544.64    11707.56   1207.33 o
   8  21  12     5938.91     4425.42   1150.77 o
   9  21  12     1446.13     1167.20   1173.29 o
  10  21  12      262.35     -485.18   1186.83 o
  11  21  12     8159.15     4831.33   1477.95 o
  12  21  12     1480.25    -1035.36   2921.64 o
  13  21  12      154.27      316.21   1802.35 o
   0  22  12      574.40     2757.09   1752.78 o
   1  22  12     1899.30     4146.54   1077.08 o
   2  22  12      689.87     2136.99   1102.08 o
   3  22  12      119.73     1809.17   1100.38 o
   4  22  12      411.70     1388.22   1177.85 o
   5  22  12     1149.41     1682.33   1115.60 o
   6  22  12      221.62      -85.34   1096.49 o
   7  22  12       50.39     -914.69   1122.82 o
   8  22  12       24.15    -1128.50   1128.50 o
   9  22  12     2158.96     1295.30   1461.74 o
  10  22  12     1140.30      369.58   2590.09 o
  11  22  12     2144.13     1777.33   1868.73 o
   1  23  12     1212.55     3196.84   1189.45 o
   2  23  12      126.18     2923.40   1176.73 o
   3  23  12     2702.54     4816.54   1177.62 o
   4  23  12      130.05     1463.09   1226.60 o
   5  23  12      724.37      991.45   1214.19 o
   6  23  12      718.65     -134.79   1039.66 o
   7  23  12        6.86      461.07   1308.34 o
   8  23  12     1449.73     -578.26   1778.56 o
   9  23  12     2811.18     3562.51   2763.96 o
   0  24  12     7282.27    11250.34   2369.72 o
   1  24  12      920.52     2972.30   1150.29 o
   2  24  12       23.42     1771.33   1219.53 o
   3  24  12        6.40     1331.41   1873.46 o
   4  24  12      877.59     3221.99   2047.90 o
   5  24  12      414.82     2873.51   2237.78 o
   6  24  12      629.06     1717.89   2893.35 o
   7  24  12     1437.51      858.09   2857.68 o
   1   1  13    29870.53    32321.64    724.42 o
   2   1  13    14792.26    14625.94    285.29 o
   3   1  13   121358.55   119943.36    941.27 o
   4   1  13     4291.99     4719.06    270.24 o
   5   1  13    29347.88    28505.68    341.80 o
   6   1  13    52156.70    51164.94    686.59 o
   7   1  13      711.23      669.42    301.87 o
   8   1  13    30294.15    30021.97    369.24 o
   9   1  13     3793.56     3811.48    308.05 o
  10   1  13     3362.29     3288.66    484.20 o
  11   1  13     8699.00     8539.35    511.28 o
  12   1  13    20302.58    20558.93    599.17 o
  13   1  13      270.60      329.32    546.76 o
  14   1  13     7857.56     8764.90    577.92 o
  15   1  13     4296.70     5701.06    602.53 o
  16   1  13    10357.44    10495.41    632.07 o
  17   1  13    13756.10    13334.70    678.26 o
  18   1  13      272.28     -192.72   1023.48 o
  19   1  13        4.12     -944.43   1092.08 o
  20   1  13      108.08     -632.92   1105.34 o
  21   1  13      665.95      438.33   1487.24 o
  22   1  13     1796.71     1537.51   1541.08 o
  23   1  13     2399.83     4005.98   2589.00 o
   0   2  13       34.07      480.72    331.85 o
   1   2  13    37265.94    37868.96    888.87 o
   2   2  13    79011.02    77617.70   1043.26 o
   3   2  13     1874.30     1696.30    246.62 o
   4   2  13     2105.14     2156.05    260.23 o
   5   2  13    47292.01    46190.38    486.82 o
   6   2  13    14731.38    15232.65    331.91 o
   7   2  13      525.37      611.66    302.57 o
   8   2  13      503.90      482.25    310.71 o
   9   2  13    27503.77    27969.54    434.62 o
  10   2  13     3184.38     4063.66    408.21 o
  11   2  13    26206.56    26356.81    558.68 o
  12   2  13     2497.13     2620.84    509.96 o
  13   2  13     5639.57     5559.56    536.12 o
  14   2  13     3998.43     4198.47    566.32 o
  15   2  13      548.02     1083.39    694.37 o
  16   2  13      366.50     -203.84    705.28 o
  17   2  13      102.01      193.31    669.55 o
  18   2  13      709.79      867.47   1010.29 o
  19   2  13    10535.18    10678.64   1101.80 o
  20   2  13       41.55      127.10   1194.18 o
  21   2  13     1206.46      604.61   1072.60 o
  22   2  13      753.08      919.01   1516.31 o
  23   2  13       33.46     3023.45   2483.23 o
   1   3  13    14003.24    13273.63    428.69 o
   2   3  13    12500.97    12635.47    329.20 o
   3   3  13    12965.17    12239.66    455.26 o
   4   3  13    60992.78    61574.51   1110.12 o
   5   3  13    32169.17    29889.53    472.57 o
   6   3  13       90.44       12.73    286.67 o
   7   3  13    20615.58    20298.46    486.86 o
   8   3  13    13340.38    13113.94    403.13 o
   9   3  13    12975.93    12550.47    334.42 o
  10   3  13     1124.11     1084.02    404.12 o
  11   3  13       52.39      640.35    419.47 o
  12   3  13     5337.89     5394.24    585.27 o
  13   3  13     2624.00     2988.14    607.95 o
  14   3  13    12337.69    12889.15    649.51 o
  15   3  13     1890.60     2471.08    637.99 o
  16   3  13       85.20      -81.12    700.71 o
  17   3  13      157.05      118.86    692.00 o
  18   3  13     4768.07     5283.25    893.49 o
  19   3  13      811.40      712.12    924.08 o
  20   3  13      204.06      262.21    972.98 o
  21   3  13      355.72      676.40    988.20 o
  22   3  13      618.58      605.62   1066.56 o
   0   4  13      124.70      709.76    430.49 o
   1   4  13    12385.05    12650.18    343.33 o
   2   4  13      744.18      789.53    341.70 o
   3   4  13    77003.06    77018.06   1419.48 o
   4   4  13     3419.64     3470.35    438.39 o
   5   4  13    23201.66    23500.15    465.34 o
   6   4  13     6001.94     5805.62    411.28 o
   7   4  13     6447.49     5727.10    412.81 o
   8   4  13    34383.79    33872.80    734.63 o
   9   4  13    24384.58    23504.90    476.75 o
  10   4  13       52.55      -49.40    525.14 o
  11   4  13      400.64      817.79    507.41 o
  12   4  13     2212.22     3065.88    581.57 o
  13   4  13     1104.87      914.87    609.78 o
  14   4  13     9089.50     9274.31    666.03 o
  15   4  13    26425.17    27074.19    833.72 o
  16   4  13     3427.22     3180.31    674.54 o
  17   4  13      676.43     1254.92    659.86 o
  18   4  13        4.43     -538.18    967.04 o
  19   4  13       97.22      466.75   1000.09 o
  20   4  13      112.52       -1.63    988.69 o
  21   4  13     1531.74     2305.64   1060.13 o
  22   4  13       36.53     1645.01   1247.65 o
  23   4  13     2900.33     1267.27   2194.71 o
   1   5  13      557.70      987.48    338.07 o
   2   5  13     8589.58     8679.99    354.84 o
   3   5  13    15296.06    17516.82    803.74 o
   4   5  13       45.19       17.45    454.76 o
   5   5  13     1195.94      994.63    445.65 o
   6   5  13     3045.29     2709.48    431.69 o
   7   5  13     3705.09     2837.61    437.09 o
   8   5  13     2765.96     2168.72    423.61 o
   9   5  13      191.88     -169.26    399.18 o
  10   5  13     8867.05     9387.10    603.19 o
  11   5  13     1106.16     1402.57    540.27 o
  12   5  13     4956.32     5721.86    547.01 o
  13   5  13     2934.33     2954.51    624.91 o
  14   5  13      396.45      505.43    628.83 o
  15   5  13        4.36     -255.55    610.92 o
  16   5  13     1910.54     1376.85    645.79 o
  17   5  13      558.73      496.64    701.50 o
  18   5  13      102.15      135.70    864.22 o
  19   5  13     3245.89     3078.56   1066.27 o
  20   5  13     1184.35      955.97    992.79 o
  21   5  13        1.63      574.94   1008.36 o
  22   5  13      207.73      552.64   1319.32 o
  23   5  13      235.61     3510.28   2266.28 o
   0   6  13     1650.01     1895.84    682.99 o
   1   6  13     5935.17     6525.32    358.93 o
   2   6  13       90.92       89.26    327.29 o
   3   6  13       43.45      157.27    480.59 o
   4   6  13     4166.61     5056.65    491.57 o
   5   6  13     6350.87     6087.35    496.63 o
   6   6  13     6487.38     6679.76    466.16 o
   7   6  13    32969.34    32549.81    515.42 o
   8   6  13    11095.65    10726.61    449.79 o
   9   6  13    61824.25    60284.93   1626.94 o
  10   6  13     1977.80     1888.82    484.25 o
  11   6  13    57811.44    59241.63   1679.76 o
  12   6  13     3106.14     3820.08    567.12 o
  13   6  13     1138.80     1522.05    574.72 o
  14   6  13    10462.41     9915.18    622.53 o
  15   6  13     3014.44     2764.39    647.92 o
  16   6  13       93.39     -529.35    735.60 o
  17   6  13     1609.35     1406.30    728.94 o
  18   6  13      278.43       98.11   1024.58 o
  19   6  13     5680.32     4937.58   1064.57 o
  20   6  13      594.09     1161.95   1162.23 o
  21   6  13     1190.74      351.39   1161.74 o
  22   6  13        2.29     1301.57   1716.78 o
   1   7  13    22150.31    22349.29    616.40 o
   2   7  13     9459.13    10303.20    515.13 o
   3   7  13      299.48      283.54    482.26 o
   4   7  13    33156.57    35367.52   1140.77 o
   5   7  13       75.23      298.79    486.85 o
   6   7  13      502.44        1.71    490.69 o
   7   7  13    25703.31    24041.70    634.59 o
   8   7  13     2088.69      995.67    459.56 o
   9   7  13      773.83      229.25    509.12 o
  10   7  13       13.19      -54.65    519.49 o
  11   7  13     1346.30     1165.14    581.26 o
  12   7  13      136.07      993.34    601.22 o
  13   7  13    15965.63    17167.90    655.75 o
  14   7  13      287.34      323.03    601.32 o
  15   7  13      131.06      218.42    737.72 o
  16   7  13     1959.96     1904.31    783.23 o
  17   7  13     2804.54     2842.35    727.44 o
  18   7  13       42.45     -301.72    970.02 o
  19   7  13     1676.53      995.87   1145.32 o
  20   7  13     1246.00     1198.28   1058.64 o
  21   7  13      272.30     -143.69   1050.03 o
  22   7  13        0.82      785.70   1814.46 o
   0   8  13    56803.36    58173.04    954.30 o
   1   8  13     2578.99     2294.62    516.32 o
   2   8  13    53617.33    55436.34    629.29 o
   3   8  13     1363.29     1538.87    504.08 o
   4   8  13       63.03     -270.77    529.69 o
   5   8  13    21004.88    21910.77    988.60 o
   6   8  13     2067.21     1929.29    503.89 o
   7   8  13     6301.01     5559.84    584.82 o
   8   8  13    13649.68    12704.85    777.19 o
   9   8  13     7159.93     6409.23    544.76 o
  10   8  13     1385.79      902.70    534.72 o
  11   8  13     3131.66     3356.93    613.28 o
  12   8  13       21.55     1229.03    672.22 o
  13   8  13    19599.39    21467.76   1075.52 o
  14   8  13     3266.56     4770.42    665.95 o
  15   8  13    20478.85    20687.70    738.44 o
  16   8  13      945.47      686.44    774.63 o
  17   8  13     3192.16     1596.85    949.36 o
  18   8  13     2002.64      991.87   1070.53 o
  19   8  13       24.24    -1090.93   1090.93 o
  20   8  13      589.65      509.58   1072.72 o
  21   8  13      225.20     -320.68   1272.65 o
  22   8  13      430.31     1752.33   1978.33 o
   1   9  13    23362.44    25395.22   1053.11 o
   2   9  13       21.13     -564.87    564.87 o
   3   9  13    43378.92    44043.53   1109.22 o
   4   9  13    33338.14    33919.38   1374.81 o
   5   9  13     4489.35     4734.39    553.45 o
   6   9  13     5006.21     6988.49    883.52 o
   7   9  13    46186.06    48028.88   1197.98 o
   8   9  13      636.66       80.07    551.90 o
   9   9  13     3501.39     2345.84    597.14 o
  10   9  13      156.92     -411.34    588.51 o
  11   9  13    10282.48    11101.66    765.28 o
  12   9  13    13063.91    14317.83    927.25 o
  13   9  13    17027.32    18706.86    865.17 o
  14   9  13      188.17      590.21    754.61 o
  15   9  13     2618.22     2680.03    753.85 o
  16   9  13     4611.98     3314.18    862.44 o
  17   9  13     4153.60     2944.51    939.07 o
  18   9  13     1576.62      732.99   1056.37 o
  19   9  13      411.12     -464.00   1137.15 o
  20   9  13       11.22     -539.37   1109.23 o
  21   9  13     2829.69     1959.99   1671.40 o
   0  10  13    13826.59    13671.04    977.13 o
   1  10  13       44.08     -594.45    594.45 o
   2  10  13     4936.93     3770.75    603.80 o
   3  10  13     1286.16      402.77    578.88 o
   4  10  13     1768.76      603.14    603.90 o
   5  10  13    23304.56    22521.85   1008.48 o
   6  10  13    13311.52    13294.14    663.72 o
   7  10  13     4924.48     5599.08    607.34 o
   8  10  13    12312.90    13636.71    654.18 o
   9  10  13     1157.59     1132.90    663.25 o
  10  10  13     2680.58     1831.88    629.86 o
  11  10  13     2842.82     2596.28    802.03 o
  12  10  13     7332.23     6740.51    778.60 o
  13  10  13     4204.49     5143.86    776.34 o
  14  10  13    22503.52    24139.36    952.09 o
  15  10  13      146.49      353.27    782.73 o
  16  10  13     1553.46     2031.07    720.61 o
  17  10  13       40.89    -1082.29   1082.29 o
  18  10  13      959.73    -1081.37   1341.55 o
  19  10  13     1001.48     -368.96   1219.96 o
  20  10  13     3716.99     1656.35   1348.12 o
  21  10  13      155.36     -703.68   1988.23 o
   1  11  13      881.83      298.85    608.10 o
   2  11  13    10366.40     8965.88    644.24 o
   3  11  13    28379.79    28650.50    782.03 o
   4  11  13    12107.63    13226.00   1206.58 o
   5  11  13     1143.98     1296.91    723.47 o
   6  11  13    10328.08    11347.53    667.15 o
   7  11  13       34.65      409.14    642.05 o
   8  11  13        4.77      249.04    632.89 o
   9  11  13     9294.02     9872.79    778.12 o
  10  11  13     7003.66     6855.19    888.84 o
  11  11  13      280.78      185.46    793.73 o
  12  11  13     1722.23     1702.16    793.45 o
  13  11  13      667.86     1067.75    766.90 o
  14  11  13      134.33      257.72    825.41 o
  15  11  13      468.75      637.11    833.52 o
  16  11  13     5390.10     6322.46    799.85 o
  17  11  13     2364.23     2086.10   1044.36 o
  18  11  13      182.82     -972.88   1223.37 o
  19  11  13       28.21    -1341.97   1341.97 o
  20  11  13       59.51    -1531.24   1592.75 o
   0  12  13    10565.23    10697.31   1088.82 o
   1  12  13    33619.54    33530.03   1491.24 o
   2  12  13     1027.88      321.20    732.83 o
   3  12  13      287.49     -406.41    725.33 o
   4  12  13     8950.77     7498.55    713.59 o
   5  12  13     7343.21     7961.10    718.60 o
   6  12  13    27057.91    28435.47    975.71 o
   7  12  13     5800.94     6352.03    656.75 o
   8  12  13    35739.38    37094.55   1411.81 o
   9  12  13     2821.66     2323.77    658.68 o
  10  12  13       18.70     -159.01    749.94 o
  11  12  13     1189.63      932.84    807.18 o
  12  12  13     1230.98     1833.11    797.07 o
  13  12  13     1465.15     1722.45    839.93 o
  14  12  13    13447.21    14189.15    852.21 o
  15  12  13     6925.84     6720.97    882.85 o
  16  12  13      683.00     1655.45    958.67 o
  17  12  13     1009.04      982.58   1138.80 o
  18  12  13       13.07    -1314.99   1314.99 o
  19  12  13     1785.20    -1354.41   1442.17 o
   1  13  13     1860.25     2669.01    842.38 o
   2  13  13      427.45       37.92    842.77 o
   3  13  13     6094.98     4822.42    878.41 o
   4  13  13    18592.29    18053.52   1037.06 o
   5  13  13      966.02      201.23    711.92 o
   6  13  13     3395.64     2888.63    662.49 o
   7  13  13       31.60     -212.55    681.66 o
   8  13  13      344.06      427.40    706.00 o
   9  13  13        0.74     -200.63    726.13 o
  10  13  13     1024.73      691.58    711.40 o
  11  13  13     6678.09     6843.41    889.27 o
  12  13  13     2177.83     2778.54    917.95 o
  13  13  13      136.84      576.60    901.39 o
  14  13  13     3529.62     4078.49    927.23 o
  15  13  13      380.99     1776.31    950.37 o
  16  13  13        1.79     1253.84    902.74 o
  17  13  13     2469.15     4018.69   1144.80 o
  18  13  13     4686.09     4727.29   1090.19 o
  19  13  13     1721.64     1878.05   1668.08 o
   0  14  13     1899.80     1949.02   1133.04 o
   1  14  13    11548.03    13318.84    932.94 o
   2  14  13    21890.98    21955.48    932.25 o
   3  14  13      397.57     1815.09   1000.80 o
   4  14  13     6654.85     5812.82    780.10 o
   5  14  13      995.99      973.50    781.54 o
   6  14  13      498.98     -297.02    832.81 o
   7  14  13      496.93      315.91    967.01 o
   8  14  13       78.20      173.07    796.92 o
   9  14  13      345.87      315.02    754.25 o
  10  14  13      288.30     -295.32    785.06 o
  11  14  13     1700.47     1077.82    988.42 o
  12  14  13    15369.87    15258.03   1216.95 o
  13  14  13     1343.98     1432.83    935.84 o
  14  14  13       26.22      194.37    989.51 o
  15  14  13      450.97     1688.08    989.36 o
  16  14  13     2177.94     2861.74    941.78 o
  17  14  13      179.77     1504.46   1058.11 o
  18  14  13      614.67     2299.17   1376.76 o
  19  14  13     4114.67     2811.76   3490.61 o
   1  15  13     6186.45     6453.48    889.47 o
   2  15  13     7183.35     7664.04    951.86 o
   3  15  13       43.13       74.04    962.23 o
   4  15  13       44.70     1223.48    805.16 o
   5  15  13       20.01     -445.90    809.26 o
   6  15  13    22713.98    21244.09    965.40 o
   7  15  13     2366.06      215.60   1161.16 o
   8  15  13     2504.23      980.67    903.04 o
   9  15  13      552.64      291.38    838.59 o
  10  15  13     6882.55     6550.71    824.22 o
  11  15  13       41.89     -362.94    964.12 o
  12  15  13     7852.91     8966.97   1154.77 o
  13  15  13     3688.34     3196.85   1035.09 o
  14  15  13      642.00      130.26   1054.36 o
  15  15  13       13.76      711.54   1067.24 o
  16  15  13     1289.97     1623.29   1016.94 o
  17  15  13     1802.43     3420.02   1179.05 o
  18  15  13      596.32      960.95   1360.89 o
  19  15  13      698.88      665.81   2605.72 o
   0  16  13    22443.35    21970.91   1547.01 o
   1  16  13      105.08     1236.59    903.31 o
   2  16  13    10131.69    11189.65    963.79 o
   3  16  13     1289.71     1183.36    918.89 o
   4  16  13     2272.19     2239.47    838.15 o
   5  16  13     9213.15     8029.31    892.23 o
   6  16  13     4612.43     2483.51    988.55 o
   7  16  13      922.19    -1124.58   1124.58 o
   8  16  13    14691.08    12491.96   1392.92 o
   9  16  13     6974.56     4682.45   1063.17 o
  10  16  13     2479.42     1543.78    878.96 o
  11  16  13      566.68    -1054.02   1054.02 o
  12  16  13       16.99     -261.16   1152.29 o
  13  16  13     3843.20     2554.97   1069.58 o
  14  16  13     1564.83      890.73    983.35 o
  15  16  13     2831.63     3414.03   1038.05 o
  16  16  13     1391.69     1765.89   1213.97 o
  17  16  13      200.48      301.12   1207.45 o
  18  16  13      862.94      876.11   2917.53 o
   1  17  13     4520.79     6394.95   1095.94 o
   2  17  13    15757.75    16144.94    938.40 o
   3  17  13      596.15      908.36    859.31 o
   4  17  13     1470.78     1552.71    886.38 o
   5  17  13     3042.45     3030.18    899.18 o
   6  17  13       40.98      -38.46   1116.53 o
   7  17  13    34478.73    31419.97   1023.79 o
   8  17  13      376.88     -987.72   1023.14 o
   9  17  13     4705.61     2387.86   1414.83 o
  10  17  13     1100.11     -269.78    979.45 o
  11  17  13     4086.32     1859.29   1172.91 o
  12  17  13      207.59     -771.82   1120.50 o
  13  17  13    12799.19    10756.19   1071.79 o
  14  17  13     3114.10     2448.98   1013.72 o
  15  17  13       11.86      106.54   1014.69 o
  16  17  13      508.57      448.47   1525.52 o
   0  18  13    13367.17    16534.48   2313.33 o
   1  18  13      105.73     2335.98   1081.60 o
   2  18  13     3663.84     5055.32   1054.97 o
   3  18  13      504.42     1258.64    929.37 o
   4  18  13    10141.21    10411.85    991.42 o
   5  18  13     1929.74     2079.02    980.93 o
   6  18  13     2235.87     2279.54   1161.13 o
   7  18  13     1113.80      196.50    925.34 o
   8  18  13      504.87     -919.69   1135.85 o
   9  18  13      707.74     -991.20   1200.37 o
  10  18  13     3954.02     3028.37    952.99 o
  11  18  13      420.08    -1213.53   1213.53 o
  12  18  13     3830.14     1780.26   1275.42 o
  13  18  13      158.17    -1137.83   1137.83 o
  14  18  13      606.52     -352.51   1117.93 o
  15  18  13        5.74     -878.25   1308.81 o
   1  19  13     1165.58     3061.86   1132.82 o
   2  19  13     3165.28     4842.65   1133.88 o
   3  19  13     5794.42     7058.32   1258.25 o
   4  19  13     7140.87     8989.77   1277.40 o
   5  19  13     2250.83     2513.03    966.32 o
   6  19  13     2099.71     2041.90   1056.22 o
   7  19  13    12304.17    12165.43   1482.86 o
   8  19  13        5.83    -1165.90   1269.05 o
   9  19  13     2329.15      920.43   1017.48 o
  10  19  13     2218.43      880.05   1021.08 o
  11  19  13     5397.20     2816.89   1128.48 o
  12  19  13      196.86    -1109.20   1166.30 o
  13  19  13     5867.50     2841.12   1467.07 o
  14  19  13      112.44      422.10   1252.56 o
  15  19  13        1.09    -1057.95   1705.76 o
   0  20  13     4485.28     6206.93   1969.50 o
   1  20  13     7068.41    10316.01   1656.66 o
   2  20  13     1271.96     2870.11   1509.88 o
   3  20  13       20.65     1209.30   1102.79 o
   4  20  13      438.20      780.30   1080.32 o
   5  20  13     3588.96     4043.17   1084.31 o
   6  20  13      331.80     -368.65   1128.65 o
   7  20  13     1155.90     -196.67   1077.38 o
   8  20  13      298.76    -1092.76   1092.76 o
   9  20  13     9194.91     7701.87   1102.54 o
  10  20  13     7139.17     6624.06   1598.09 o
  11  20  13     1384.99     -558.35   1296.84 o
  12  20  13      609.72    -1449.95   1449.95 o
  13  20  13       11.69     -204.25   1441.70 o
  14  20  13     1428.68      370.60   1906.51 o
   1  21  13     4183.43     6748.52   1145.52 o
   2  21  13     2555.52     5357.24   1335.32 o
   3  21  13      116.01     1207.66   1109.13 o
   4  21  13      908.01     2486.40   1139.07 o
   5  21  13     1058.26      960.15   1118.06 o
   6  21  13     1382.70     -311.54   1172.06 o
   7  21  13       23.02    -1180.42   1180.42 o
   8  21  13      728.42    -1088.46   1167.13 o
   9  21  13     1341.31      721.04   1088.87 o
  10  21  13      819.73      779.80   1465.85 o
  11  21  13      370.60    -1644.19   2763.14 o
   0  22  13     1535.70     1973.54   1948.29 o
   1  22  13     5871.99     9474.40   1364.55 o
   2  22  13     2874.57     6467.16   1465.58 o
   3  22  13       22.94     1324.48   1117.62 o
   4  22  13     8796.90    12157.55   1849.96 o
   5  22  13     3528.32     3730.46   1129.46 o
   6  22  13      317.11      342.27   1215.91 o
   7  22  13      294.48     -601.51   1169.63 o
   8  22  13     5004.54     3697.91   1329.20 o
   9  22  13      184.92      514.63   1577.26 o
   1  23  13      217.21     3000.42   1157.54 o
   2  23  13      803.86     2416.31   1229.46 o
   3  23  13      381.05     2382.26   1136.61 o
   4  23  13     1927.35     3059.52   1102.62 o
   5  23  13        2.16      196.30   1100.93 o
   6  23  13     3827.46     1668.48   2157.57 o
   7  23  13      272.37     -358.29   2757.50 o
   8  23  13      152.00     -896.59   2443.07 o
   9  23  13        8.93      647.61   2159.34 o
   0   0  14      995.15      958.79    577.15 o
   1   0  14    19869.81    19633.49    627.52 o
   2   0  14     4443.51     4419.32    425.00 o
   3   0  14     1710.87     2342.45    400.62 o
   4   0  14    12087.18    12327.71    615.44 o
   5   0  14    31640.35    29535.28    637.58 o
   6   0  14    22021.72    22173.16    622.68 o
   7   0  14     7459.62     6310.48    472.58 o
   8   0  14       11.16      189.96    499.57 o
   9   0  14     1884.63     1090.21    501.76 o
  10   0  14    14582.08    13500.19    754.31 o
  11   0  14    26203.66    24755.75    775.50 o
  12   0  14    38954.75    39321.29   1654.99 o
  13   0  14    10737.82    10356.55    793.78 o
  14   0  14    24578.85    24529.90    903.80 o
  15   0  14    30855.98    31940.80   1203.30 o
  16   0  14    12525.54    12630.28   1207.24 o
  17   0  14      225.82     -575.53   1169.01 o
  18   0  14       39.97    -1104.57   2035.92 o
  19   0  14     3611.11     2012.77   2007.43 o
  20   0  14      307.62     -267.03   1987.46 o
  21   0  14     3242.58     2164.59   2355.94 o
  22   0  14     1087.78      899.68   2763.56 o
   1   1  14    30764.16    31547.05    567.03 o
   2   1  14       13.18      258.28    277.52 o
   3   1  14     5811.11     6268.00    292.05 o
   4   1  14    10178.75    10093.33    297.19 o
   5   1  14      558.53      413.00    286.27 o
   6   1  14     1121.00     1139.71    315.14 o
   7   1  14      121.10     -324.93    324.93 o
   8   1  14      412.86      527.41    334.86 o
   9   1  14     8833.33     8617.61    421.37 o
  10   1  14       18.05     -486.73    486.73 o
  11   1  14      417.03      187.01    510.43 o
  12   1  14     2993.99     3008.85    550.20 o
  13   1  14    27206.32    25736.03    698.50 o
  14   1  14    15345.46    16554.93    701.80 o
  15   1  14     2616.80     3393.26    698.89 o
  16   1  14     1994.50     1723.55    679.00 o
  17   1  14     7456.57     6441.79    841.73 o
  18   1  14       59.99    -1384.37   1388.84 o
  19   1  14     3336.20     2742.09   1271.83 o
  20   1  14     1196.48     1116.37   1546.91 o
  21   1  14      879.62      457.56   1368.77 o
  22   1  14       36.24      255.82   1977.09 o
   0   2  14     7919.76     9366.44    609.79 o
   1   2  14    36345.48    37324.11   1009.36 o
   2   2  14    38449.38    37679.84    562.58 o
   3   2  14    11857.67    10744.41    281.43 o
   4   2  14    32153.51    31199.70    539.34 o
   5   2  14    12387.41    11823.59    330.20 o
   6   2  14    57479.89    53916.23    762.06 o
   7   2  14    10769.23    10488.80    348.41 o
   8   2  14     2582.54     2440.20    331.67 o
   9   2  14    21780.18    21021.13    440.81 o
  10   2  14    50406.75    50484.92    663.06 o
  11   2  14      559.89      251.03    594.28 o
  12   2  14     2702.24     2165.49    580.52 o
  13   2  14     3374.00     2697.68    692.72 o
  14   2  14       22.46       -7.81    699.50 o
  15   2  14     3098.35     3546.27    702.59 o
  16   2  14    11399.54    11779.30    733.11 o
  17   2  14     4033.11     3066.65    711.45 o
  18   2  14     1561.75     1684.50   1092.23 o
  19   2  14      441.19     -545.54   1441.46 o
  20   2  14      585.35       60.45   1380.92 o
  21   2  14      114.08      -91.95   1214.25 o
  22   2  14     2754.44     2130.53   1674.17 o
  23   2  14        0.59     2422.18   3159.88 o
   1   3  14    56092.14    60279.00   1225.56 o
   2   3  14      173.06      470.04    324.59 o
   3   3  14   125144.12   124761.70   1555.18 o
   4   3  14      151.67      515.96    434.01 o
   5   3  14    21834.37    22231.15    480.33 o
   6   3  14    12991.49    12542.81    448.57 o
   7   3  14    65181.04    64173.13    822.07 o
   8   3  14     3933.67     3881.46    407.25 o
   9   3  14     2034.40     2085.80    392.76 o
  10   3  14     2481.64     2497.22    586.61 o
  11   3  14    56990.48    56507.76   1036.98 o
  12   3  14    10349.82    10528.67    635.48 o
  13   3  14     3715.49     3761.41    651.15 o
  14   3  14      237.26      565.50    649.13 o
  15   3  14     5917.43     6695.97    699.69 o
  16   3  14       31.47      -82.89    686.16 o
  17   3  14     6311.38     6077.41    751.89 o
  18   3  14      375.39      157.30    972.04 o
  19   3  14      127.07      581.23    932.02 o
  20   3  14       20.51      402.84    978.73 o
  21   3  14      159.94      248.97   1333.52 o
  22   3  14     1141.85      812.26   1554.46 o
   0   4  14    32336.56    33081.10   1809.07 o
   1   4  14     9248.23     9888.07    376.66 o
   2   4  14     1105.28     1585.25    338.59 o
   3   4  14    26046.15    27463.88    516.09 o
   4   4  14    92957.38    91616.80    730.92 o
   5   4  14    61388.35    60782.21   1089.51 o
   6   4  14     4706.59     5607.23    458.68 o
   7   4  14    53364.52    54418.91    893.76 o
   8   4  14     7131.84     6934.00    437.73 o
   9   4  14    34004.71    34429.77    829.08 o
  10   4  14    10745.30    10715.18    593.14 o
  11   4  14     1273.07     1532.44    634.45 o
  12   4  14      293.92      475.14    594.46 o
  13   4  14     2376.46     2048.84    653.62 o
  14   4  14     1976.56     2323.72    643.16 o
  15   4  14     1283.35     1219.63    690.78 o
  16   4  14     6016.87     5785.27    692.85 o
  17   4  14     6586.09     6424.59    773.83 o
  18   4  14      602.20      786.11    953.93 o
  19   4  14     1131.37     1730.38    990.37 o
  20   4  14     2063.11     1794.85    871.33 o
  21   4  14     1356.68     1176.24   1065.43 o
  22   4  14       69.41    -2812.48   2812.48 o
   1   5  14      806.32      711.30    320.63 o
   2   5  14     8149.01     8538.38    474.22 o
   3   5  14     1079.98     1645.39    523.76 o
   4   5  14     2008.22     2564.32    479.36 o
   5   5  14    35420.89    37890.89    932.54 o
   6   5  14     6699.72     7451.73    492.69 o
   7   5  14    11369.61    10735.12    478.06 o
   8   5  14      506.48      235.48    451.67 o
   9   5  14    45612.40    45965.83   1455.47 o
  10   5  14     1608.44     1219.00    577.19 o
  11   5  14     3537.99     3571.41    600.45 o
  12   5  14     6277.87     6397.38    656.26 o
  13   5  14    10418.68     9789.49    627.84 o
  14   5  14     2949.54     2163.64    647.25 o
  15   5  14     3573.04     3175.01    699.52 o
  16   5  14      152.72      321.09    708.24 o
  17   5  14    22504.94    22548.72    773.20 o
  18   5  14     3752.05     3864.55    785.21 o
  19   5  14     8208.40     7507.26   1146.55 o
  20   5  14      439.75      210.93   1120.32 o
  21   5  14     3176.95     3128.11   1102.18 o
  22   5  14      613.63      849.89   1521.98 o
   0   6  14    23491.43    21761.98    526.51 o
   1   6  14     9081.17     9354.10    391.74 o
   2   6  14     1635.36     2117.84    505.85 o
   3   6  14     3676.76     4414.77    515.28 o
   4   6  14     9734.85    10669.88    558.45 o
   5   6  14    14752.54    14593.98    566.79 o
   6   6  14       32.18      190.76    506.02 o
   7   6  14    35527.48    36680.73    709.81 o
   8   6  14      642.36      -65.49    462.06 o
   9   6  14     4371.47     3213.68    528.98 o
  10   6  14     6458.44     6643.46    618.51 o
  11   6  14    15687.94    17140.11    716.11 o
  12   6  14     1376.96     1871.01    610.78 o
  13   6  14     3687.36     4068.89    695.73 o
  14   6  14     1535.72     1842.39    659.66 o
  15   6  14     1206.63      410.37    701.27 o
  16   6  14      181.23     -175.13    725.49 o
  17   6  14     6587.59     7369.24    836.62 o
  18   6  14       39.81      313.70    924.28 o
  19   6  14     8712.70     8624.99   1187.82 o
  20   6  14      531.80      949.60   1126.12 o
  21   6  14     2367.53     1805.89   1164.33 o
  22   6  14      430.09     1403.99   1795.82 o
   1   7  14    21588.50    21905.17    571.13 o
   2   7  14     6712.84     6725.28    543.62 o
   3   7  14   148469.89   150540.42   2734.12 o
   4   7  14    14971.34    15581.21    560.94 o
   5   7  14    60719.53    62721.64    912.50 o
   6   7  14    20691.76    21562.70    664.37 o
   7   7  14    87628.12    85876.68   1597.69 o
   8   7  14      536.61      -57.90    489.18 o
   9   7  14     5922.73     5234.31    547.68 o
  10   7  14     3345.83     3640.85    675.55 o
  11   7  14    49101.88    50542.31   1754.79 o
  12   7  14     3609.16     4790.84    643.71 o
  13   7  14      240.94     1220.99    649.67 o
  14   7  14     4756.14     5250.18    817.49 o
  15   7  14     3943.58     3274.62    766.88 o
  16   7  14     1585.48      952.00    787.54 o
  17   7  14     1872.79     1166.85    730.04 o
  18   7  14      132.64     -134.73    902.81 o
  19   7  14     2843.47     2324.53   1063.28 o
  20   7  14        0.64     -102.10   1039.46 o
  21   7  14       11.11      134.60   1237.22 o
  22   7  14        9.71      173.63   1522.01 o
   0   8  14     3556.40     3596.82    785.77 o
   1   8  14    65702.58    66147.90   1818.17 o
   2   8  14    25455.00    25491.97    615.13 o
   3   8  14    27152.04    29138.18    797.19 o
   4   8  14     7772.71     7702.43    627.98 o
   5   8  14    83727.49    84120.29   1475.99 o
   6   8  14    24952.84    25528.90   1314.83 o
   7   8  14       41.97     -259.00    523.10 o
   8   8  14     4482.27     3403.87    563.33 o
   9   8  14    44990.01    44422.93   1224.98 o
  10   8  14     1321.78     1189.97    648.77 o
  11   8  14        2.02       39.47    723.34 o
  12   8  14     1749.92     1971.30    751.78 o
  13   8  14    16224.85    18076.17    941.99 o
  14   8  14     5037.51     5595.61    803.04 o
  15   8  14      536.28      720.13    848.83 o
  16   8  14      736.48      -79.90    828.86 o
  17   8  14     3370.41     2804.68    835.76 o
  18   8  14      329.75     -291.24    947.06 o
  19   8  14      557.46     -821.10   1101.80 o
  20   8  14      499.83     -343.43   1132.27 o
  21   8  14        5.49    -1249.84   1634.53 o
   1   9  14    26319.02    26555.25    725.28 o
   2   9  14     9174.88     9082.05    583.85 o
   3   9  14     3021.06     3270.72    597.98 o
   4   9  14     6450.37     7007.06    595.74 o
   5   9  14     4749.77     6124.14    756.64 o
   6   9  14    48258.55    46514.87   1395.01 o
   7   9  14      105.77      333.60    580.35 o
   8   9  14       19.44     -139.70    571.60 o
   9   9  14    15745.47    14629.01    860.05 o
  10   9  14     3406.50     3125.65    744.93 o
  11   9  14     3906.30     3737.99    783.87 o
  12   9  14    15163.56    16804.16    822.60 o
  13   9  14    11761.95    14064.07    972.75 o
  14   9  14     3178.79     3576.02    782.68 o
  15   9  14    10931.42    10528.52    842.94 o
  16   9  14     1437.51     -402.39    934.97 o
  17   9  14     1808.67      725.84    856.41 o
  18   9  14     2290.83     1692.98    993.84 o
  19   9  14       14.23    -1262.28   1358.58 o
  20   9  14      117.63     -508.20   1176.64 o
  21   9  14      228.58     -781.70   2310.58 o
   0  10  14    13167.66    11349.09   1000.70 o
   1  10  14      412.96     -450.82    617.17 o
   2  10  14     2828.15     1612.07    621.36 o
   3  10  14     9097.35     7592.25    611.14 o
   4  10  14      103.44     -592.46    592.46 o
   5  10  14     8881.05     8774.93    710.78 o
   6  10  14      293.33      565.30    708.35 o
   7  10  14       70.20      116.94    630.26 o
   8  10  14     2273.95     2976.43    640.09 o
   9  10  14      302.68       15.49    626.23 o
  10  10  14    19998.11    20388.05    843.71 o
  11  10  14    23445.90    23135.90    973.56 o
  12  10  14     2876.46     3549.74    764.09 o
  13  10  14     2538.19     3435.93    755.01 o
  14  10  14      559.44      443.41    767.86 o
  15  10  14    15634.55    15783.93    906.38 o
  16  10  14      768.36      630.68    811.34 o
  17  10  14     1748.16     -918.74   1161.74 o
  18  10  14      437.33    -1256.07   1256.07 o
  19  10  14     4273.39     1950.17   1141.55 o
  20  10  14     2388.08      681.32   1553.04 o
   1  11  14      114.47     -573.93    646.86 o
   2  11  14       33.40     -628.26    628.26 o
   3  11  14        5.03     -649.64    649.64 o
   4  11  14     1325.88      682.43    686.97 o
   5  11  14     4505.69     3353.27    722.75 o
   6  11  14      800.44      613.53    700.43 o
   7  11  14     4923.94     4786.16    683.58 o
   8  11  14    10918.60    11542.30    709.16 o
   9  11  14      735.71      557.46    700.11 o
  10  11  14     9063.95     9573.94    833.37 o
  11  11  14     7828.12     8676.76    834.07 o
  12  11  14     8690.61     9359.29    841.68 o
  13  11  14    26510.34    25283.35   1612.46 o
  14  11  14       31.02       74.85    805.80 o
  15  11  14       24.80     -344.72    843.88 o
  16  11  14       31.81     -243.37    951.26 o
  17  11  14     3154.88      -12.56   1288.10 o
  18  11  14      358.70    -1329.66   1329.66 o
  19  11  14     2537.71      562.14   1386.84 o
  20  11  14       40.83    -2455.94   2455.94 o
   0  12  14      572.88      -97.30    909.08 o
   1  12  14     5423.35     4698.86    753.78 o
   2  12  14    11833.83    10943.94    803.82 o
   3  12  14     3935.64     2599.66    770.74 o
   4  12  14    10228.09     9310.20    752.89 o
   5  12  14      479.58     -444.33    736.76 o
   6  12  14      494.18     -123.92    713.03 o
   7  12  14     1155.90      941.31    717.72 o
   8  12  14       36.96      367.61    688.24 o
   9  12  14      113.95      -48.91    709.75 o
  10  12  14        3.75     -525.94    764.43 o
  11  12  14    11230.65    12186.73    939.71 o
  12  12  14      610.70      959.74    814.07 o
  13  12  14     6761.91     6725.24    875.01 o
  14  12  14     3251.16     4305.35    885.42 o
  15  12  14      211.24      987.37    910.73 o
  16  12  14     4429.53     4535.96    985.18 o
  17  12  14      122.77    -1319.38   1319.38 o
  18  12  14        4.68    -1273.93   1273.93 o
  19  12  14      261.82    -1717.62   1717.62 o
   1  13  14    26378.11    26672.43   1887.04 o
   2  13  14     2909.56     2024.58    867.56 o
   3  13  14     2473.28     2092.37    749.66 o
   4  13  14       23.50     -510.12    767.60 o
   5  13  14     6977.24     5965.51    752.45 o
   6  13  14      109.12     -399.45    766.47 o
   7  13  14    34866.54    34685.76   1140.86 o
   8  13  14      230.45      863.47    736.52 o
   9  13  14     4702.00     4411.61    772.43 o
  10  13  14      114.74     -484.62    847.25 o
  11  13  14     1596.92     1479.50    839.70 o
  12  13  14     1968.52     1636.26    857.54 o
  13  13  14     3480.82     3695.11    963.03 o
  14  13  14     1101.10      807.14    872.01 o
  15  13  14     3462.96     3183.34    959.04 o
  16  13  14        0.70     1014.29    957.35 o
  17  13  14       30.67     1195.31   1200.42 o
  18  13  14     2545.14     2146.49   1409.47 o
   0  14  14       12.14      566.69   1121.32 o
   1  14  14     4027.58     4178.21    894.67 o
   2  14  14     1238.93     1009.69    952.28 o
   3  14  14    14759.65    14706.14   1228.42 o
   4  14  14      650.55      810.59    894.71 o
   5  14  14    36967.02    38380.32   1899.93 o
   6  14  14      395.70     -269.30    823.16 o
   7  14  14    10564.34    10613.22    935.95 o
   8  14  14    24066.73    24646.65   1284.30 o
   9  14  14    11763.37    12336.16    884.17 o
  10  14  14     7258.92     7465.62   1017.99 o
  11  14  14      784.10      919.78   1035.02 o
  12  14  14     1124.47      830.76   1049.60 o
  13  14  14     2375.62     1910.77   1066.06 o
  14  14  14     1231.56     1189.49    998.65 o
  15  14  14      461.84     1221.04   1022.34 o
  16  14  14       15.17      723.88    967.69 o
  17  14  14       12.87     1224.96   1258.59 o
  18  14  14      165.42     1968.62   1683.18 o
   1  15  14      131.12     1649.70    944.02 o
   2  15  14      741.13       13.49    997.67 o
   3  15  14     4789.80     3855.93   1003.80 o
   4  15  14     1171.03     1057.91    848.41 o
   5  15  14    10439.08    10007.57   1052.92 o
   6  15  14    15577.87    13795.66    917.53 o
   7  15  14       34.57     -226.74    971.35 o
   8  15  14       49.29      478.48   1213.59 o
   9  15  14     9227.32     7903.51   1106.04 o
  10  15  14      933.23      777.73   1005.26 o
  11  15  14        4.17     -685.28    984.10 o
  12  15  14     1816.05     1824.45    975.72 o
  13  15  14     3270.51     2200.64    909.93 o
  14  15  14        2.01     -324.87    908.30 o
  15  15  14      114.76       97.56   1005.13 o
  16  15  14        2.22      907.97   1084.99 o
  17  15  14     2655.11     2903.56   1144.80 o
  18  15  14      336.04      950.25   3201.06 o
   0  16  14    15270.20    14086.55   1624.72 o
   1  16  14     1465.02     2252.66   1004.36 o
   2  16  14       54.52      384.85   1030.67 o
   3  16  14     2713.18     2842.18    954.10 o
   4  16  14      210.46      -93.35   1016.56 o
   5  16  14     1279.27     1037.57    850.52 o
   6  16  14     2801.16     3125.12    995.24 o
   7  16  14    15702.99    12778.47    951.51 o
   8  16  14     1120.36       11.71   1465.69 o
   9  16  14     2033.24      524.93   1087.92 o
  10  16  14     4846.88     3872.87   1152.59 o
  11  16  14     7024.28     5570.77   1198.10 o
  12  16  14     4664.01     2884.69   1051.38 o
  13  16  14        5.25     -997.94   1124.67 o
  14  16  14       29.07     -560.78   1180.96 o
  15  16  14     7262.87     5828.48   1137.25 o
  16  16  14     2230.44     2289.45    991.87 o
  17  16  14     4235.21     3170.90   2307.27 o
   1  17  14    12983.41    13533.35   1087.34 o
   2  17  14     4555.90     4910.33    873.25 o
   3  17  14    11308.58    12117.21   1348.91 o
   4  17  14       35.66      260.18    925.42 o
   5  17  14     3099.87     3462.92    924.58 o
   6  17  14     2910.49     3600.78    923.45 o
   7  17  14    20620.90    17932.90   1043.16 o
   8  17  14     1561.13      -24.10   1005.81 o
   9  17  14     4064.32     1924.25   1061.50 o
  10  17  14       90.16     -492.08   1102.69 o
  11  17  14     3152.82     1195.21   1146.28 o
  12  17  14       87.02    -1129.42   1129.42 o
  13  17  14      522.47    -1126.99   1151.54 o
  14  17  14      536.06     -829.48   1069.74 o
  15  17  14     5431.05     4146.99   1181.38 o
  16  17  14      731.51    -1815.54   3572.75 o
   0  18  14     5661.74     6350.54   1677.14 o
   1  18  14    44314.68    46952.65   2255.95 o
   2  18  14     1036.30     3485.01   1056.91 o
   3  18  14     7182.46     8078.72    947.61 o
   4  18  14      302.57      312.10    957.00 o
   5  18  14    42005.46    42388.84   3899.66 o
   6  18  14      759.64      414.45    964.39 o
   7  18  14       30.42     -491.40    975.11 o
   8  18  14      509.91     -245.96   1100.08 o
   9  18  14    20096.27    17350.24   1570.44 o
  10  18  14       10.66    -1161.16   1161.16 o
  11  18  14      601.87     -310.18   1268.12 o
  12  18  14      976.43     -611.22   1124.15 o
  13  18  14    12645.48     9351.12   1118.77 o
  14  18  14      188.55     -737.57   1284.77 o
  15  18  14     1539.19      321.18   1605.60 o
   1  19  14     8020.09    11196.17   1562.49 o
   2  19  14     1205.98     2756.46   1059.69 o
   3  19  14    15215.92    18354.72   2185.19 o
   4  19  14       24.22       30.00   1064.23 o
   5  19  14      476.48      679.73   1087.75 o
   6  19  14      176.99       77.60    983.16 o
   7  19  14     4242.10     2312.53   1158.57 o
   8  19  14      342.95     -546.96   1004.54 o
   9  19  14      223.71     -829.09   1042.89 o
  10  19  14      585.84     -143.31   1072.94 o
  11  19  14     6992.67     5161.01   1295.86 o
  12  19  14      285.45    -1277.42   1277.42 o
  13  19  14     1134.26     -549.33   1335.74 o
  14  19  14     1700.87      943.01   1627.95 o
   0  20  14     8108.66    10603.53   2312.91 o
   1  20  14      455.42     2700.61   1368.49 o
   2  20  14      216.04     1850.97   1053.60 o
   3  20  14      446.91     1262.32   1052.68 o
   4  20  14      248.89      394.40   1085.40 o
   5  20  14     2196.20     1721.59   1079.55 o
   6  20  14     1761.86      969.53   1090.71 o
   7  20  14       61.62    -1121.51   1195.52 o
   8  20  14        4.62    -1043.17   1043.17 o
   9  20  14      226.50    -1153.97   1153.97 o
  10  20  14      322.65     -500.03   1310.86 o
  11  20  14     5865.63     5217.73   1426.05 o
  12  20  14      652.06      123.43   2370.60 o
  13  20  14     1185.89      194.94   2544.45 o
   1  21  14      254.31     2433.62   1150.53 o
   2  21  14      268.69     1658.49   1473.97 o
   3  21  14      724.92     1950.49   1097.20 o
   4  21  14      158.40      483.66   1181.36 o
   5  21  14        7.04     -644.04   1177.35 o
   6  21  14      367.97     -165.21   1175.31 o
   7  21  14      857.84      251.34   1168.30 o
   8  21  14     1934.98      994.79   1131.50 o
   9  21  14     2357.95     2612.75   1556.39 o
  10  21  14     2275.11     -445.23   2542.34 o
   0  22  14     4731.18     6643.29   1651.72 o
   1  22  14      205.30     1948.12   1203.50 o
   2  22  14      137.09     1576.09   1426.10 o
   3  22  14      750.61     1620.70   1353.39 o
   4  22  14      395.20      -85.16   1205.90 o
   5  22  14       12.26     -440.91   1242.26 o
   6  22  14       83.18       -7.65   1284.48 o
   7  22  14       79.74    -1084.29   1646.81 o
   8  22  14        1.29    -1460.12   2725.16 o
   9  22  14     1949.20      265.70   2237.68 o
   1  23  14      783.18     3933.59   1540.48 o
   2  23  14     1273.63       52.80   1957.36 o
   3  23  14     1739.57     1603.14   1819.52 o
   4  23  14        1.33    -1080.86   3090.83 o
   5  23  14     1976.47      108.47   2869.60 o
   6  23  14      231.38     -911.43   2742.84 o
   7  23  14     1442.64      472.49   2769.09 o
   8  23  14        2.29    -1732.27   2839.83 o
   1   1  15      168.60      609.87    300.78 o
   2   1  15    29453.99    29070.77    428.56 o
   3   1  15    10471.88    10882.22    322.62 o
   4   1  15    18714.81    19077.61    551.18 o
   5   1  15    24356.37    22806.69    365.38 o
   6   1  15     7803.76     7437.86    382.10 o
   7   1  15     5756.74     6205.33    401.61 o
   8   1  15    11465.83    10996.94    442.76 o
   9   1  15     7963.01     7651.49    520.46 o
  10   1  15     6373.70     5823.77    606.09 o
  11   1  15    34959.92    34541.67    679.76 o
  12   1  15     2323.38     2547.33    646.08 o
  13   1  15       55.61       27.32    701.08 o
  14   1  15     5098.75     6485.53    822.25 o
  15   1  15     2698.18     3571.62    893.23 o
  16   1  15      152.99     1162.14    819.87 o
  17   1  15     9895.94     9604.68    899.24 o
  18   1  15       85.77     -750.43   1120.51 o
  19   1  15      293.52    -1112.01   1588.42 o
  20   1  15      940.79      697.45   1443.04 o
  21   1  15       33.01     -517.15   1515.24 o
  22   1  15      369.22      939.35   3169.58 o
   0   2  15    15060.57    15253.76    563.44 o
   1   2  15    17009.56    20931.13    626.43 o
   2   2  15      851.27      944.06    341.59 o
   3   2  15    89123.40    88887.29    840.42 o
   4   2  15    11644.06    11795.14    410.45 o
   5   2  15    12394.75    12031.48    415.41 o
   6   2  15    10133.67     9813.29    445.13 o
   7   2  15    13440.54    12682.07    451.85 o
   8   2  15     6699.52     6819.49    442.59 o
   9   2  15    28298.49    26797.29    569.14 o
  10   2  15     2926.65     3087.88    587.00 o
  11   2  15     7746.52     7990.32    607.70 o
  12   2  15      385.33      294.50    621.90 o
  13   2  15       73.83     -184.70    641.80 o
  14   2  15     4977.44     5341.61    661.08 o
  15   2  15     4711.96     5151.25    694.48 o
  16   2  15        6.26      905.46    816.64 o
  17   2  15        4.12     -312.62    890.87 o
  18   2  15       85.35      130.53   1006.67 o
  19   2  15     2648.23     2441.93   1235.87 o
  20   2  15      101.45      -91.14   1176.24 o
  21   2  15      284.73      182.53   1428.39 o
  22   2  15      113.99     -526.65   2463.52 o
   1   3  15    36039.38    38698.54   1097.70 o
   2   3  15    18173.78    18472.99    420.12 o
   3   3  15       13.82      238.30    413.12 o
   4   3  15     5914.79     6092.29    433.21 o
   5   3  15      316.15      881.68    451.90 o
   6   3  15    28514.80    27474.57    512.33 o
   7   3  15       18.29     -126.91    442.21 o
   8   3  15      443.84      157.92    446.21 o
   9   3  15     1806.12     1820.73    509.79 o
  10   3  15     4798.72     4130.39    610.23 o
  11   3  15      184.30      -43.07    632.03 o
  12   3  15     6633.42     6018.01    639.36 o
  13   3  15       43.19     -358.45    682.50 o
  14   3  15       16.27     -336.12    659.24 o
  15   3  15        8.47      521.24    664.72 o
  16   3  15     3323.47     3529.13    702.56 o
  17   3  15     1449.59     1062.75    743.90 o
  18   3  15     1424.92      328.96    898.93 o
  19   3  15      161.45      135.36   1144.48 o
  20   3  15       35.94     -289.12   1180.80 o
  21   3  15     1564.09     1753.36   1400.15 o
   0   4  15    66853.38    66982.12   1887.62 o
   1   4  15    34771.39    34381.69   1178.13 o
   2   4  15     1461.48     1523.13    404.08 o
   3   4  15     3085.90     3683.32    456.93 o
   4   4  15    24920.36    25221.19    544.31 o
   5   4  15    74836.00    75808.37   1419.91 o
   6   4  15    13486.69    14684.95    497.65 o
   7   4  15       75.05      -73.05    477.14 o
   8   4  15     4698.09     4378.05    481.33 o
   9   4  15    16351.31    16815.13    558.10 o
  10   4  15     9169.20     9418.84    673.00 o
  11   4  15    39594.77    38451.84   1324.17 o
  12   4  15     2320.47     2619.94    671.21 o
  13   4  15      865.60       64.69    687.45 o
  14   4  15     4388.65     3996.68    708.29 o
  15   4  15     2527.57     3211.61    721.39 o
  16   4  15      327.46      203.97    729.20 o
  17   4  15      283.57      519.07    719.91 o
  18   4  15      684.16      238.88    831.26 o
  19   4  15     7363.59     7048.23   1272.38 o
  20   4  15       44.32       73.81   1503.07 o
  21   4  15     1697.06      495.37   2032.16 o
   1   5  15    34875.70    36400.50   1100.62 o
   2   5  15    11782.56    11909.88    499.36 o
   3   5  15       45.76      364.94    507.56 o
   4   5  15     1107.46     1279.10    512.64 o
   5   5  15    34055.19    34328.72    633.72 o
   6   5  15     6144.01     6262.72    511.71 o
   7   5  15    16632.10    15220.15    519.49 o
   8   5  15       28.70        4.12    488.85 o
   9   5  15     5107.59     4502.59    521.52 o
  10   5  15     1382.71      879.45    618.88 o
  11   5  15     1567.87     1770.68    690.91 o
  12   5  15      571.36      247.26    690.66 o
  13   5  15     7886.33     8290.73    686.73 o
  14   5  15     1966.15     1519.75    673.80 o
  15   5  15     3195.12     3558.74    669.78 o
  16   5  15      820.03      964.73    733.30 o
  17   5  15       27.69       74.39    736.13 o
  18   5  15      119.69     -141.65    916.04 o
  19   5  15     1974.05     1916.45   1126.62 o
  20   5  15     1556.41     1826.19   1408.74 o
  21   5  15      168.93      587.89   3111.05 o
   0   6  15    11020.16    10285.93    552.07 o
   1   6  15    33904.20    32672.65    772.41 o
   2   6  15    47799.35    48552.16    620.47 o
   3   6  15     2003.80     2061.99    505.12 o
   4   6  15      881.78     1347.52    543.35 o
   5   6  15    82910.87    84297.33   1435.36 o
   6   6  15     2731.32     2745.88    522.03 o
   7   6  15    17071.23    16384.21    564.78 o
   8   6  15    18358.97    18704.86    537.62 o
   9   6  15     8909.79     8710.98    565.98 o
  10   6  15        0.30     -413.26    645.02 o
  11   6  15      738.81      674.57    639.70 o
  12   6  15     1708.63     1733.95    732.30 o
  13   6  15     1313.68     1112.78    731.22 o
  14   6  15     4283.13     4290.73    747.11 o
  15   6  15    27819.07    26464.80   1274.96 o
  16   6  15      618.04     1011.81    781.29 o
  17   6  15      618.21      511.81    843.74 o
  18   6  15     3694.76     3483.33    876.23 o
  19   6  15     1170.76     1350.09   1211.53 o
  20   6  15      470.06      186.49   1076.10 o
  21   6  15     2099.77     -711.52   2661.16 o
   1   7  15      465.42      219.33    557.06 o
   2   7  15     7904.20     7482.07    556.23 o
   3   7  15    38429.46    38212.73    851.22 o
   4   7  15     8449.43     9847.46    743.80 o
   5   7  15    16814.18    18215.40    617.94 o
   6   7  15      187.01      527.57    549.40 o
   7   7  15    10900.08    11120.06    681.58 o
   8   7  15       37.14     -518.62    518.62 o
   9   7  15      912.07     -180.19    567.12 o
  10   7  15     1380.87      766.92    678.68 o
  11   7  15      233.62     -143.60    661.82 o
  12   7  15        2.49      -45.75    764.28 o
  13   7  15    11841.31    12686.74    772.25 o
  14   7  15      120.93     -228.85    783.88 o
  15   7  15     3239.19     2594.40    801.62 o
  16   7  15     1550.68     1242.96    843.93 o
  17   7  15     3257.69     3415.38    837.11 o
  18   7  15     1522.97      594.07    872.69 o
  19   7  15     2524.45     1785.27   1087.17 o
  20   7  15      155.93      203.46   1063.51 o
  21   7  15      888.37      960.71   1811.96 o
   0   8  15    17347.14    16846.56   1122.25 o
   1   8  15    78441.32    82817.51   2078.11 o
   2   8  15     2025.63     1932.27    577.39 o
   3   8  15    10878.17    11492.84    573.62 o
   4   8  15     2403.61     2809.70    556.45 o
   5   8  15     1071.64     1565.49    582.57 o
   6   8  15      265.16      656.60    574.11 o
   7   8  15     2518.95     2785.63    730.19 o
   8   8  15    16643.36    15198.18    919.78 o
   9   8  15    11478.82    10045.18    620.75 o
  10   8  15       20.17     -687.35    687.35 o
  11   8  15     1845.22      883.40    741.27 o
  12   8  15     2315.31     2378.62    735.40 o
  13   8  15     1316.19     1722.75    792.31 o
  14   8  15     5956.59     6498.61    858.42 o
  15   8  15      770.54      484.69    892.44 o
  16   8  15      784.35      205.35    835.89 o
  17   8  15        0.22     -793.89    895.05 o
  18   8  15       17.94     -713.03   1141.09 o
  19   8  15     3230.94     2682.83   1233.95 o
  20   8  15     2495.41     1943.16   1608.07 o
  21   8  15       85.65     -715.57   1486.75 o
   1   9  15    32658.19    33752.09    923.43 o
   2   9  15     2063.53     2014.87    592.49 o
   3   9  15    10882.72    11219.06    640.42 o
   4   9  15      738.63      656.83    622.56 o
   5   9  15     1712.00     1503.18    631.23 o
   6   9  15      383.02      219.60    587.06 o
   7   9  15    14845.21    14667.99    774.65 o
   8   9  15     1436.56     2036.33    650.16 o
   9   9  15     2604.89     2408.58    622.93 o
  10   9  15     2944.76     1916.46    804.39 o
  11   9  15     5275.35     5366.85    755.54 o
  12   9  15      187.94      407.88    797.53 o
  13   9  15     2352.78     2910.93    863.82 o
  14   9  15      257.81       36.37    931.05 o
  15   9  15     1350.68     1635.92    909.15 o
  16   9  15      555.38     -939.73    999.50 o
  17   9  15     5215.25     4006.36    854.18 o
  18   9  15       69.61     -967.51   1095.78 o
  19   9  15      709.55     -412.71   1450.50 o
  20   9  15       36.26    -1186.97   2051.52 o
   0  10  15     7922.00     7198.17    952.13 o
   1  10  15       61.57     -119.30    631.33 o
   2  10  15     2345.47     1718.90    650.09 o
   3  10  15     2356.21     1585.58    640.10 o
   4  10  15      254.66     -443.47    616.20 o
   5  10  15      125.76      209.00    650.85 o
   6  10  15      672.61      710.95    739.54 o
   7  10  15     1548.83     2256.79    829.70 o
   8  10  15     2067.15     3088.95    711.51 o
   9  10  15     5901.01     5712.99    653.05 o
  10  10  15      326.38      651.60    852.06 o
  11  10  15       23.80     -374.72    781.19 o
  12  10  15     2886.83     2663.03    804.08 o
  13  10  15       14.26      345.34    813.22 o
  14  10  15      995.49     1290.23    838.93 o
  15  10  15      118.91      501.88    937.65 o
  16  10  15      254.91     -340.98    884.60 o
  17  10  15       83.30     -985.36    985.36 o
  18  10  15     1384.98     -226.16   1127.39 o
  19  10  15      632.71     -456.72   1292.37 o
  20  10  15       95.91    -1006.79   2612.25 o
   1  11  15     7429.26     7667.86    672.12 o
   2  11  15      548.42     -496.69    651.06 o
   3  11  15    14795.25    14005.63    700.58 o
   4  11  15     2047.05      933.53    718.46 o
   5  11  15       50.37     -547.52    715.55 o
   6  11  15     3270.51     3884.75    768.44 o
   7  11  15     5732.85     5266.14    743.37 o
   8  11  15     1468.19     1913.46    697.75 o
   9  11  15     1119.73      779.53    678.07 o
  10  11  15       11.78      177.06    835.11 o
  11  11  15      118.28      584.45    846.85 o
  12  11  15     6238.89     8505.23    972.64 o
  13  11  15     2183.80     2759.12    847.44 o
  14  11  15     1728.94     1403.97    842.58 o
  15  11  15      417.63      340.64    933.81 o
  16  11  15       42.45     -700.78    967.66 o
  17  11  15       23.26     -893.18    893.18 o
  18  11  15     5957.88     4668.42   1179.27 o
  19  11  15      106.55    -1352.56   2088.86 o
   0  12  15     4913.65     4310.59    980.09 o
   1  12  15      666.05      -88.58    678.54 o
   2  12  15    24447.98    22809.03    851.84 o
   3  12  15     9122.78     9177.98    784.90 o
   4  12  15    11055.64    10076.51    755.87 o
   5  12  15       63.00     -758.21    758.21 o
   6  12  15     1743.43      331.58    770.34 o
   7  12  15      447.44      220.64    800.86 o
   8  12  15     5458.27     6458.94    722.26 o
   9  12  15     2669.58     2657.63    715.17 o
  10  12  15     2019.83     1573.17    822.73 o
  11  12  15     9897.74    10454.99    922.92 o
  12  12  15     8228.65     8372.96    827.20 o
  13  12  15     2560.34     3742.53    844.77 o
  14  12  15       92.64      323.44    821.78 o
  15  12  15      324.35      106.44    849.57 o
  16  12  15      750.47     1143.83    944.53 o
  17  12  15     3967.66     3139.42   1401.47 o
  18  12  15     1378.91     -177.87   1309.03 o
   1  13  15    36742.95    38227.88   2190.02 o
   2  13  15    13451.83    11234.43    848.30 o
   3  13  15      443.66     -589.91    809.36 o
   4  13  15      929.88      -57.54    788.22 o
   5  13  15     2244.07      998.50    793.50 o
   6  13  15     7649.07     6190.24    783.19 o
   7  13  15      256.57     -804.71    804.71 o
   8  13  15        4.53     -555.11    780.39 o
   9  13  15      498.17       83.06    748.76 o
  10  13  15    11638.03    12469.57    907.24 o
  11  13  15       53.66      -84.98    899.32 o
  12  13  15     2215.03     2413.32    890.49 o
  13  13  15       76.38      738.40    947.50 o
  14  13  15       44.55      452.31   1032.71 o
  15  13  15      310.08      877.23    970.95 o
  16  13  15     2007.53     2604.67   1177.15 o
  17  13  15      324.59     2008.39   1435.37 o
  18  13  15       35.05    -2174.77   2174.77 o
   0  14  15    22740.99    19379.81   1522.42 o
   1  14  15     1352.63     1368.62   1107.20 o
   2  14  15        1.81      181.87    927.10 o
   3  14  15       50.69      157.75    931.75 o
   4  14  15    14555.02    11817.91    992.26 o
   5  14  15     9210.34     9639.89   1088.41 o
   6  14  15       79.37     -893.76    893.76 o
   7  14  15       93.23      156.22    977.56 o
   8  14  15    14240.24    14703.39    952.97 o
   9  14  15     6159.29     5329.11    958.96 o
  10  14  15      770.46      865.91    958.84 o
  11  14  15      784.22      303.19    999.59 o
  12  14  15      211.26      -74.70    994.81 o
  13  14  15     2345.90     2244.92   1025.05 o
  14  14  15     2122.65     2221.42    941.34 o
  15  14  15     8967.72     9538.78   1026.24 o
  16  14  15      596.56     1746.66    982.86 o
  17  14  15        5.89     2332.57   1434.37 o
   1  15  15     1538.03     1254.24    989.31 o
   2  15  15    25694.75    22855.12   1390.66 o
   3  15  15    13396.38    14277.36   1317.90 o
   4  15  15     1062.61     1453.07    814.34 o
   5  15  15       62.69     -448.03    831.15 o
   6  15  15     5788.83     5731.91    878.52 o
   7  15  15    10994.74    10087.95    991.78 o
   8  15  15      286.10    -1001.18   1001.18 o
   9  15  15     4342.73     2395.87    981.69 o
  10  15  15      605.10      477.97   1160.36 o
  11  15  15      895.15      215.77   1017.00 o
  12  15  15       94.95     -711.20   1042.75 o
  13  15  15     4230.40     3855.00   1043.00 o
  14  15  15      345.34     -361.47   1103.29 o
  15  15  15      917.61     1864.19   1104.50 o
  16  15  15      141.94      531.67   1056.86 o
  17  15  15      289.57      686.94   3107.21 o
   0  16  15     6510.74     8736.25   2403.22 o
   1  16  15     5210.31     7541.88   1946.03 o
   2  16  15      280.11     1721.90   1027.10 o
   3  16  15     1537.44     1903.53    857.75 o
   4  16  15    12147.74    10517.35    916.87 o
   5  16  15     5085.78     5225.85    864.61 o
   6  16  15     2298.74     1110.71    958.42 o
   7  16  15      668.22     -239.51   1408.88 o
   8  16  15     7245.30     7170.11   1538.44 o
   9  16  15      556.48     -118.01   1196.84 o
  10  16  15     2861.38     1791.99   1144.76 o
  11  16  15     1149.68      128.25   1145.82 o
  12  16  15     1757.75      722.12   1093.15 o
  13  16  15      756.14     -457.87   1153.63 o
  14  16  15       26.57     -912.89   1230.14 o
  15  16  15     1348.12     1210.89   1177.61 o
  16  16  15      128.65    -1177.97   1861.24 o
   1  17  15     1866.21     3538.01   1488.42 o
   2  17  15     1188.64     1441.55    993.78 o
   3  17  15    19757.44    20880.63   1337.13 o
   4  17  15     6973.58     7141.10   1014.21 o
   5  17  15     1658.50      563.75    957.97 o
   6  17  15    12650.36    12499.56   1071.19 o
   7  17  15    20542.55    19480.80   1112.00 o
   8  17  15     1137.08     -340.10   1003.46 o
   9  17  15     1302.20     -561.45   1076.71 o
  10  17  15     3589.50     2226.69   1180.36 o
  11  17  15      277.82     -376.72   1153.52 o
  12  17  15     1313.09      311.03   1090.97 o
  13  17  15     6923.15     5586.85   1264.55 o
  14  17  15      140.08      239.57   1339.70 o
  15  17  15      541.00      324.09   1725.22 o
  16  17  15      726.03      569.82   2477.66 o
   0  18  15     9973.86    10410.09   1736.80 o
   1  18  15      491.07     2307.86   1101.59 o
   2  18  15     1336.07     2604.23   1168.74 o
   3  18  15     7860.36     8970.44   1163.52 o
   4  18  15       44.11     -391.61   1024.06 o
   5  18  15      227.52     -254.43    935.35 o
   6  18  15      405.32     -274.63   1018.42 o
   7  18  15      390.68      -27.65   1001.46 o
   8  18  15     4198.44     2316.84   1252.38 o
   9  18  15        3.49    -1081.88   1081.88 o
  10  18  15       12.26     -347.02   1135.97 o
  11  18  15       87.23    -1243.81   1243.81 o
  12  18  15       14.35    -1269.84   1269.84 o
  13  18  15      109.76     -526.49   1221.20 o
  14  18  15      383.60    -1281.64   1565.45 o
   1  19  15    24236.98    28702.14   2605.90 o
   2  19  15     1660.19     3527.49   1300.91 o
   3  19  15     5045.84     5319.34   1154.21 o
   4  19  15     1342.81     2053.00   1054.25 o
   5  19  15      648.30      580.10   1101.48 o
   6  19  15      470.95      378.51   1083.47 o
   7  19  15    11163.87    10613.26   1182.28 o
   8  19  15        3.44    -1015.27   1380.15 o
   9  19  15      250.15    -1003.99   1003.99 o
  10  19  15      244.76     -324.48   1103.97 o
  11  19  15      599.64     -809.27   1184.89 o
  12  19  15      158.14      -77.70   1556.89 o
  13  19  15     1546.72     1486.48   2911.41 o
   0  20  15      222.54     1446.40   1620.52 o
   1  20  15     4321.48     6620.23   1590.88 o
   2  20  15       17.87     2156.11   1445.33 o
   3  20  15      727.91     1776.07   1329.60 o
   4  20  15       91.95      408.19   1104.16 o
   5  20  15     2849.34     3082.63   1157.98 o
   6  20  15        3.19     -703.90   1138.89 o
   7  20  15       13.84     -992.28   1175.91 o
   8  20  15     2293.16      644.25   1100.59 o
   9  20  15      445.88     -739.15   1704.94 o
  10  20  15      285.56      229.88   1807.48 o
   1  21  15      272.56     1997.84   1151.42 o
   2  21  15       23.86     1667.86   1114.90 o
   3  21  15        0.59      239.07   1143.93 o
   4  21  15       91.32     1597.80   1264.37 o
   5  21  15      403.30     1118.97   1180.92 o
   6  21  15       31.97       56.30   1077.13 o
   7  21  15       66.28     -879.13   1172.60 o
   8  21  15      196.01      384.23   1426.02 o
   0  22  15     2418.83     3525.77   2112.32 o
   1  22  15      676.66     2752.79   1324.30 o
   2  22  15      600.47     2909.86   1648.89 o
   3  22  15     1179.84     2587.52   1592.43 o
   4  22  15      156.57      912.04   1126.91 o
   5  22  15      296.80     -543.37   2077.07 o
   6  22  15      254.73     -380.14   2062.89 o
   7  22  15     1138.22      672.77   2011.97 o
   8  22  15      285.93    -1536.69   2503.21 o
   0   0  16   134829.28   141707.58   5649.23 o
   1   0  16    16776.17    18546.56   1102.02 o
   2   0  16    18646.42    18587.85    508.93 o
   3   0  16     4796.15     3795.80    603.63 o
   4   0  16     2089.86     2504.78    603.75 o
   5   0  16      249.93      264.92    700.88 o
   6   0  16    27112.12    25166.96    744.43 o
   7   0  16    66813.38    64248.11   1488.64 o
   8   0  16     9173.25    10042.27    696.10 o
   9   0  16    14974.42    14227.00   1021.51 o
  10   0  16      742.70     1612.48    941.04 o
  11   0  16      285.73      343.52    975.66 o
  12   0  16     3527.54     2806.17   1270.45 o
  13   0  16      884.58      555.17   1260.90 o
  14   0  16      708.82      746.78   1209.16 o
  15   0  16      742.64     1557.20   1297.95 o
  16   0  16     2368.50     3801.63   1380.16 o
  17   0  16     3535.62     2080.16   1703.68 o
  18   0  16      319.66     -400.31   1238.13 o
  19   0  16     1032.58     -229.14   2010.32 o
  20   0  16       34.01    -1056.78   2515.12 o
  21   0  16      351.65     -368.97   3024.57 o
   1   1  16    42273.89    45984.80   1183.43 o
   2   1  16    27312.06    26596.28    407.19 o
   3   1  16    36978.64    37635.48    455.08 o
   4   1  16     1347.21     1936.77    389.32 o
   5   1  16       84.14      -49.65    394.98 o
   6   1  16     2173.99     2141.71    424.72 o
   7   1  16     4289.56     4756.15    428.25 o
   8   1  16      538.61      831.06    478.18 o
   9   1  16    22368.91    21369.88    852.92 o
  10   1  16     4872.02     4820.35    792.84 o
  11   1  16      320.56      319.45    761.84 o
  12   1  16     5410.40     5228.54    805.81 o
  13   1  16     1790.62     1861.61    776.39 o
  14   1  16     7169.61     7931.18    796.61 o
  15   1  16     6774.42     7803.06    804.33 o
  16   1  16       53.25     1273.97    820.78 o
  17   1  16      206.82     -501.12    873.35 o
  18   1  16       74.67     -352.85    868.11 o
  19   1  16      224.58     -240.03   1366.69 o
  20   1  16      880.86      689.70   1351.68 o
  21   1  16      257.59    -1437.19   2502.88 o
   0   2  16    20443.71    21750.21   1273.89 o
   1   2  16    73231.55    76818.80   1341.16 o
   2   2  16    10662.30    10516.44    395.00 o
   3   2  16     2612.13     2453.00    425.67 o
   4   2  16     4703.34     4869.41    427.44 o
   5   2  16      724.90      548.57    420.55 o
   6   2  16      182.26      240.78    419.51 o
   7   2  16    13379.51    12740.85    503.18 o
   8   2  16     4558.55     4362.00    475.24 o
   9   2  16     1486.11     2160.00    657.75 o
  10   2  16     2809.54     2491.63    629.70 o
  11   2  16     5880.69     5598.98    787.42 o
  12   2  16     8332.32     9274.91    842.56 o
  13   2  16      627.80      696.23    783.78 o
  14   2  16      116.82      368.27    780.73 o
  15   2  16    23323.49    25878.00    930.39 o
  16   2  16       31.63     1234.51    802.95 o
  17   2  16     3252.01     3027.47    865.03 o
  18   2  16      226.73      -26.32    857.03 o
  19   2  16       48.53     -545.32   1298.51 o
  20   2  16     1014.33      523.44   1293.81 o
  21   2  16     3339.91     2841.51   2481.56 o
   1   3  16        1.74      631.44    376.14 o
   2   3  16     5687.86     6061.81    485.36 o
   3   3  16    50815.04    50701.26    551.11 o
   4   3  16     2442.97     2849.86    446.49 o
   5   3  16    18800.74    18946.38    469.43 o
   6   3  16    14139.89    13707.04    509.83 o
   7   3  16     2678.78     2888.86    471.88 o
   8   3  16      555.39      504.06    485.62 o
   9   3  16    21752.41    21060.77    713.67 o
  10   3  16      149.70       -8.50    646.20 o
  11   3  16      668.77      364.76    688.68 o
  12   3  16      144.43     -192.63    691.51 o
  13   3  16    10973.32     9386.25    745.93 o
  14   3  16      346.47      556.99    783.80 o
  15   3  16     1804.35     2153.40    817.57 o
  16   3  16        9.63      976.31    862.45 o
  17   3  16    22984.88    23358.67    903.43 o
  18   3  16      964.44      818.15    874.56 o
  19   3  16     2416.61     1352.25   1378.24 o
  20   3  16      442.00      311.97   1407.36 o
   0   4  16      552.05      585.59    537.13 o
   1   4  16      630.06      959.20    429.67 o
   2   4  16     3008.48     3457.99    439.02 o
   3   4  16     7354.55     7926.67    513.44 o
   4   4  16     3129.27     4146.53    457.58 o
   5   4  16       65.49      707.75    517.67 o
   6   4  16     3981.50     3990.07    516.43 o
   7   4  16    21527.28    20385.36    546.52 o
   8   4  16     8276.29     7620.91    502.84 o
   9   4  16    50087.30    47524.68   1400.22 o
  10   4  16     7085.77     7317.67    711.42 o
  11   4  16      346.44     1067.61    670.83 o
  12   4  16      407.40      872.79    692.40 o
  13   4  16     4556.40     4288.38    719.39 o
  14   4  16     1754.93     1646.30    753.91 o
  15   4  16      972.38      804.85    693.44 o
  16   4  16     1692.02     2273.74    843.05 o
  17   4  16     1233.67     1007.04    831.48 o
  18   4  16       88.23      -36.39   1131.70 o
  19   4  16     3128.65     2679.27   1231.20 o
  20   4  16      512.82      -56.30   1553.55 o
   1   5  16    30561.68    29902.08    785.63 o
   2   5  16     7893.07     7875.93    528.18 o
   3   5  16   203705.13   205731.17   3547.11 o
   4   5  16        4.74     1401.56    535.59 o
   5   5  16    14286.56    14589.20    711.86 o
   6   5  16    11582.10    12270.21    556.52 o
   7   5  16    91182.68    88261.24    810.88 o
   8   5  16     7836.86     8802.59    556.53 o
   9   5  16    21624.66    21412.21    710.34 o
  10   5  16     1117.70     1107.49    699.47 o
  11   5  16    66831.11    67909.26   2760.80 o
  12   5  16      303.72      965.33    717.94 o
  13   5  16      303.08      600.44    747.38 o
  14   5  16       70.93      -68.75    738.89 o
  15   5  16     3998.32     4035.35    801.29 o
  16   5  16      249.64      369.98    755.01 o
  17   5  16     4799.91     4845.34    935.22 o
  18   5  16     2445.72     3024.46   1071.05 o
  19   5  16      973.44     1201.83   1538.31 o
  20   5  16       20.94     -356.19   1613.73 o
   0   6  16    24110.42    23192.05    830.41 o
   1   6  16    29643.63    29301.92    620.73 o
   2   6  16     4994.41     5685.57    471.31 o
   3   6  16    29094.32    30082.89    610.46 o
   4   6  16     7707.71     9051.04    571.48 o
   5   6  16    66581.42    67770.40   1323.08 o
   6   6  16     3497.16     3617.55    539.53 o
   7   6  16      529.80     -123.81    546.16 o
   8   6  16      621.88      224.10    553.06 o
   9   6  16    68816.51    68806.15   2302.53 o
  10   6  16       66.25     -232.90    708.46 o
  11   6  16     2567.85     2333.59    737.99 o
  12   6  16      260.27      160.46    720.28 o
  13   6  16     5932.38     6005.59    749.21 o
  14   6  16      830.32     1049.39    928.33 o
  15   6  16      110.16      344.01    826.72 o
  16   6  16      940.60      963.44    833.09 o
  17   6  16     4005.62     3019.61    861.11 o
  18   6  16      179.14      190.93    998.68 o
  19   6  16      489.73      938.87   1477.29 o
  20   6  16     1384.38     1878.07   2825.83 o
   1   7  16      319.17     -193.18    578.49 o
   2   7  16     3306.23     3390.02    575.53 o
   3   7  16     9931.76    10785.38    603.95 o
   4   7  16     8002.19     8665.00    595.12 o
   5   7  16     9331.35    10876.87    594.26 o
   6   7  16       35.06      775.23    570.37 o
   7   7  16      153.76     -250.91    596.49 o
   8   7  16      361.81     -569.64    569.64 o
   9   7  16    19883.19    19534.78    828.23 o
  10   7  16     2036.33     1272.58    704.10 o
  11   7  16     3482.04     3162.11    795.39 o
  12   7  16     1133.60      653.24    788.04 o
  13   7  16     3629.57     3721.11    840.33 o
  14   7  16      139.16      193.52    798.32 o
  15   7  16     5973.87     5272.79    803.86 o
  16   7  16     1744.80     1208.84    866.07 o
  17   7  16     9039.95     7844.08    873.16 o
  18   7  16     1311.35     1128.95   1075.39 o
  19   7  16       82.42      161.80   1147.70 o
   0   8  16      209.81     -362.81    875.84 o
   1   8  16      214.85     -406.20    607.34 o
   2   8  16     2778.35     2859.22    597.41 o
   3   8  16     2242.18     2428.12    594.77 o
   4   8  16     1881.24     1705.56    586.23 o
   5   8  16       28.27       -9.69    629.74 o
   6   8  16      105.91      350.36    592.95 o
   7   8  16      599.49      799.28    615.77 o
   8   8  16      879.35      -45.56    585.70 o
   9   8  16      106.76     -635.01    635.01 o
[truncated: 128,531 more chars]
